# Supplementary material for: The good life in rural and urban Senegal: A qualitative and quantitative study
Source: PLoS One. 2021 May 27;16(5):e0252134. doi: 10.1371/journal.pone.0252134 (PMC8158971; doi:10.1371/journal.pone.0252134)
Supplement: S1 Data — (XLSX) [file pone.0252134.s001.xlsx]

## Sheet: Data
Id	Location	Sex	Age	Satisfaction with life scale Q1	Satisfaction with life scale Q2	Satisfaction with life scale Q3	Satisfaction with life scale Q4	Satisfaction with life scale Q5	Social Support	Stress1	Stress2	Stress3	Stress4	Stress5	Stress6	Stress7	Stress8	Stress9	Stress10	Self-rated Health	Education Level	Material Well-Being
1	Dakar	Women	23	2	5	5	5	5	Yes	2	3	3	4	3	2	4	4	2	2	Good	Primary school	OK but have to be carefull
2	Dakar	Men	26	2	2	6	6	4	Yes	1	2	2	4	2	3	4	3	2	2	Excellent	1st secondary cycle	Well
3	Dakar	Men	26	7	2	5	6	6	Yes	1	2	1	4	4	2	5	5	1	1	Very good	None	OK but have to be carefull
4	Dakar	Men	59	1	1	1	2	3	No	3	4	4	3	2	3	3	2	3	3	Good	Primary school	OK but have to be carefull
5	Dakar	Men	29	6	6	6	6	6	Yes	2	2	3	3	2	3	4	3	2	2	Very good	Primary school	OK
6	Dakar	Women	31	7	3	6	7	7	Yes	2	1	2	4	4	2	4	4	2	2	Very good	Primary school	OK but have to be carefull
7	Dakar	Women	46	4	3	6	5	6	Yes	1	2	2	4	4	2	4	4	1	2	Good	None	OK
8	Dakar	Men	46	3	2	4	2	5	Yes	3	3	4	3	2	4	3	3	3	3	Very bad	Primary school	OK
9	Dakar	Men	28	6	3	6	5	4	Yes	2	3	2	3	3	4	3	3	1	3	Good	Primary school	OK but have to be carefull
10	Dakar	Men	30	3	2	6	6	2	Yes	4	4	2	3	2	4	3	2	3	4	Good	1st secondary cycle secondaire	OK
11	Dakar	Men	33	5	5	6	5	6	Yes	3	3	2	4	3	2	3	3	1	3	Very good	Primary school	Well
12	Dakar	Women	28	7	6	6	7	7	Yes	4	3	4	4	2	2	4	3	2	3	Good	University cycle	Well
13	Dakar	Women	34	2	2	2	2	3	No	2	4	4	3	2	3	4	4	1	2	Good	2nd secondary cycle secondaire	OK
14	Dakar	Women	57	4	4	6	5	5	Yes	2	2	3	4	3	2	4	4	1	2	Good	1st secondary cycle secondaire	OK
15	Dakar	Men	29	7	1	4	7	3	Yes	1	3	2	4	4	2	4	4	2	2	Very good	University cycle	OK
16	Dakar	Men	26	6	2	4	4	5	Yes	4	4	3	4	5	4	4	4	3	2	Very bad	University cycle	OK
17	Dakar	Women	77	6	6	6	6	6	Yes	2	2	3	2	4	2	3	3	2	2	Very bad	Primary school	Well
18	Dakar	Women	29	2	4	4	5	4	Yes	1	3	3	4	3	4	4	3	3	4	Good	Primary school	OK
19	Dakar	Men	30	3	2	4	4	4	Yes	2	3	4	3	2	2	2	2	2	2	Good	Primary school	OK
20	Dakar	Women	23	6	2	5	6	3	Yes	1	1	4	4	4	3	3	2	2	3	Good	2nd secondary cycle secondaire	Well
21	Dakar	Women	43	6	6	6	6	6	Yes	1	4	4	3	2	4	4	4	1	1	Very bad	University cycle	Well
22	Dakar	Women	36	6	4	3	5	4	Yes	2	3	4	3	3	3	3	3	3	3	Good	University cycle	OK
23	Dakar	Men	23	3	3	6	6	6	Yes	4	4	4	3	3	4	4	3	3	2	Good	2nd secondary cycle secondaire	OK
24	Dakar	Men	33	2	1	5	5	5	Yes	3	4	3	4	2	4	4	4	4	4	Very good	Primary school	OK
25	Dakar	Men	66	6	2	2	2	3	Yes	4	4	4	5	2	3	4	4	5	4	Very bad	2nd secondary cycle secondaire	OK
26	Dakar	Men	44	3	3	5	5	4	Yes	2	2	4	4	4	2	1	2	3	2	Good	Primary school	Well
27	Dakar	Men	59	6	2	5	6	5	Yes	1	4	1	4	5	1	3	5	1	1	Good	1st secondary cycle secondaire	OK
28	Dakar	Men	20	6	2	2	4	3	Yes	4	5	3	3	3	4	4	3	2	4	Very good	Primary school	OK
29	Dakar	Men	40	6	5	5	4	5	Yes	1	2	2	4	3	3	1	3	2	2	Good	Primary school	OK
30	Dakar	Men	75	4	3	1	2	4	No	2	4	3	2	2	4	4	3	4	4	Bad	Primary school	OK
31	Dakar	Men	39	6	6	5	6	6	Yes	3	2	3	4	2	3	4	4	2	2	Good	None	OK
32	Dakar	Men	28	3	6	6	6	6	Yes	3	4	1	4	4	4	4	4	3	3	Very good	2nd secondary cycle secondaire	OK
33	Dakar	Women	22	2	5	4	5	5	Yes	1	2	3	4	2	3	1	2	3	4	Very bad	None	OK
34	Dakar	Women	26	4	5	4	5	5	Yes	1	3	4	4	3	3	2	3	3	2	Good	Primary school	OK
35	Dakar	Men	47	2	6	5	5	5	Yes	4	2	5	3	3	3	2	3	4	4	Good	Primary school	OK
36	Dakar	Men	38	1	3	2	2	3	Yes	4	4	3	3	3	4	4	4	4	5	Very bad	Primary school	OK
37	Dakar	Women	56	6	1	5	5	5	No	1	3	4	3	3	4	2	3	2	3	Good	None	OK
38	Dakar	Women	58	1	1	5	5	5	Yes	3	3	4	4	3	3	4	3	2	3	Very bad	None	OK
39	Dakar	Men	23	6	1	2	5	7	Yes	2	1	2	5	3	3	5	3	3	1	Excellent	University cycle	OK
40	Dakar	Men	23	1	1	3	2	1	Yes	1	2	4	1	1	5	5	2	4	5	Good	University cycle	OK but have to be carefull
41	Dakar	Women	62	7	6	6	6	6	Yes	2	2	4	3	3	3	2	4	2	3	Bad	Primary school	OK
42	Dakar	Women	43	6	6	6	6	6	No	2	2	3	3	3	5	5	5	1	3	Very bad	1st secondary cycle secondaire	Well
43	Dakar	Men	29	2	3	5	6	2	Yes	5	3	2	3	2	5	2	3	2	2	Good	University cycle	Well
44	Dakar	Men	28	2	5	5	6	6	Yes	1	3	4	3	2	4	4	4	5	3	Good	1st secondary cycle secondaire	OK
45	Dakar	Women	30	5	2	2	6	2	No	3	3	2	3	2	3	4	3	1	4	Good	None	OK
46	Dakar	Women	28	6	6	7	7	2	Yes	1	2	3	2	2	3	4	4	1	1	Very good	Primary school	OK
47	Dakar	Women	20	2	2	5	6	2	Yes	2	3	4	2	2	3	4	4	3	1	Very bad	University cycle	OK
48	Dakar	Women	35	2	3	5	5	6	Yes	1	3	3	4	3	3	3	3	1	1	Very bad	Primary school	OK
49	Dakar	Women	41	6	5	2	5	2	Yes	2	4	4	3	3	4	3	3	2	3	Very bad	None	OK
50	Dakar	Women	29	1	2	5	5	2	No	1	2	2	4	3	3	4	4	2	1	Very bad	Primary school	OK
51	Dakar	Women	31	2	3	3	5	3	Yes	1	3	4	2	3	4	4	4	3	3	Very bad	Primary school	OK
52	Dakar	Men	31	3	6	6	6	4	Yes	4	3	4	4	4	4	4	3	4	4	Good	Primary school	OK
53	Dakar	Women	28	2	5	6	6	6	Yes	5	4	4	4	4	4	4	3	4	4	Very bad	1st secondary cycle secondaire	Well
54	Dakar	Men	37	6	2	2	6	6	Yes	1	1	1	5	2	4	3	4	1	4	Good	University cycle	Well
55	Dakar	Women	23	3	2	2	3	3	No	4	4	4	4	2	4	4	4	4	4	Good	1st secondary cycle secondaire	OK
56	Dakar	Women	45	7	7	7	7	6	Yes	2	1	3	5	5	3	2	2	1	2	Very bad	None	Well
57	Dakar	Men	28	7	7	7	7	7	Yes	1	2	2	4	2	1	3	4	1	1	Very bad	Primary school	Well
58	Dakar	Men	26	5	1	1	3	3	Yes	1	4	5	3	2	2	5	5	1	1	Good	University cycle	OK but have to be carefull
59	Dakar	Men	30	1	2	5	6	6	Yes	1	5	3	5	1	4	5	3	3	3	Good	1st secondary cycle secondaire	OK but have to be carefull
60	Dakar	Women	21	1	1	1	1	1	Yes	1	3	4	3	5	1	4	4	5	1	Very bad	University cycle	OK
61	Dakar	Women	42	7	7	7	7	3	Yes	2	1	4	4	1	4	1	4	1	3	Good	Primary school	OK but have to be carefull
62	Dakar	Women	34	3	2	4	5	1	Yes	2	3	4	2	3	3	4	4	3	3	Very bad	None	OK
63	Dakar	Men	43	1	3	4	6	1	Yes	4	1	4	2	1	3	4	3	3	4	Good	Primary school	OK but have to be carefull
64	Dakar	Men	54	2	3	3	5	2	Yes	1	2	1	5	5	1	5	3	1	1	Good	Primary school	OK
65	Dakar	Men	58	7	7	7	5	4	Yes	1	1	1	5	5	1	4	5	1	1	Excellent	2nd secondary cycle secondaire	Well
66	Dakar	Women	44	3	2	5	6	5	Yes	1	1	1	3	3	3	5	5	1	1	Good	Primary school	OK
67	Dakar	Women	30	6	2	5	5	4	Yes	2	1	3	3	3	2	4	4	2	2	Good	None	Well
68	Dakar	Women	53	6	4	5	7	5	Yes	1	3	4	4	3	3	3	4	1	1	Good	Primary school	OK
69	Dakar	Women	47	4	3	3	5	6	No	3	3	1	5	4	1	1	4	1	1	Very bad	Primary school	OK but have to be carefull
70	Dakar	Women	29	6	4	5	5	5	Yes	2	1	1	3	3	3	3	3	2	4	Good	Primary school	OK
71	Dakar	Men	35	2	2	4	5	3	Yes	4	4	3	3	2	3	4	4	1	1	Good	Primary school	OK
72	Dakar	Men	40	3	2	2	5	6	No	3	4	4	4	1	1	4	3	3	4	Very good	None	Have difficulties
73	Dakar	Men	47	5	3	5	5	6	Yes	2	2	1	4	3	3	5	5	2	2	Good	Primary school	OK but have to be carefull
74	Dakar	Men	27	2	2	4	6	6	Yes	1	1	2	5	5	1	3	3	3	1	Good	University cycle	OK
75	Dakar	Men	78	6	6	6	6	3	Yes	1	1	3	4	4	2	4	4	2	2	Very bad	Primary school	OK
76	Dakar	Men	36	2	5	5	6	2	Yes	2	2	2	4	4	2	1	4	2	1	Good	2nd secondary cycle secondaire	OK
77	Dakar	Women	24	6	3	5	5	5	Yes	1	2	3	4	3	2	4	4	1	2	Very bad	Primary school	OK
78	Dakar	Men	32	7	5	6	6	6	Yes	4	1	3	4	3	2	3	3	2	2	Good	1st secondary cycle secondaire	Well
79	Dakar	Men	50	3	2	3	4	5	Yes	4	4	3	3	3	3	2	2	2	2	Good	None	OK
80	Dakar	Women	40	7	3	4	4	6	No	2	1	4	2	1	4	1	3	3	3	Very bad	None	OK but have to be carefull
81	Dakar	Women	45	7	3	4	4	3	Yes	1	1	2	4	4	1	2	4	1	2	Good	Primary school	OK but have to be carefull
82	Dakar	Women	67	6	4	6	6	6	Yes	2	3	2	2	3	3	4	4	2	1	Good	1st secondary cycle secondaire	OK
83	Dakar	Men	78	4	3	5	6	6	Yes	2	3	3	4	3	3	5	4	2	2	Bad	1st secondary cycle	Have difficulties
84	Dakar	Men	20	2	3	4	6	6	Yes	2	4	2	3	2	2	2	1	1	1	Excellent	2nd secondary cycle secondaire	Well
85	Dakar	Men	45	6	2	4	6	2	Yes	2	2	3	3	3	2	3	4	3	3	Good	Primary school	OK
86	Dakar	Men	37	2	3	5	5	6	Yes	3	3	4	2	2	2	2	3	3	4	Good	Primary school	OK
87	Dakar	Men	28	2	3	6	6	6	Yes	2	4	5	4	3	2	2	4	3	4	Excellent	1st secondary cycle secondaire	OK but have to be carefull
88	Dakar	Women	28	7	5	5	6	6	Yes	1	1	1	3	4	3	2	1	1	1	Very good	Primary school	OK
89	Dakar	Women	47	1	6	2	4	2	Yes	4	3	2	2	2	3	5	5	2	4	Good	Primary school	Have difficulties
90	Dakar	Women	57	6	5	5	6	7	Yes	5	4	3	4	4	4	5	5	3	3	Good	None	OK but have to be carefull
91	Dakar	Women	30	1	5	6	5	5	Yes	3	3	3	4	3	4	5	5	5	4	Good	Primary school	OK
92	Dakar	Women	55	5	5	5	6	3	No	2	3	4	3	2	3	4	3	3	2	Very bad	None	OK but have to be carefull
93	Dakar	Men	54	6	5	4	6	2	Yes	3	3	2	2	1	2	2	2	3	2	Good	1st secondary cycle secondaire	OK but have to be carefull
94	Dakar	Women	25	7	2	5	7	3	No	1	2	5	4	2	2	4	4	4	2	Good	Primary school	OK
95	Dakar	Men	31	6	6	5	6	1	No	1	3	3	1	4	3	3	3	3	1	Good	2nd secondary cycle secondaire	OK
96	Dakar	Women	30	6	4	5	5	6	Yes	4	1	2	4	4	2	3	4	2	2	Good	Primary school	OK
97	Dakar	Women	51	6	7	5	5	6	Yes	2	3	2	4	3	3	4	4	1	2	Very bad	1st secondary cycle secondaire	OK
98	Dakar	Men	30	2	2	5	5	5	Yes	2	2	3	4	3	3	3	3	1	1	Good	1st secondary cycle secondaire	OK
99	Dakar	Men	33	2	2	5	6	6	Yes	2	4	3	4	3	3	4	3	3	2	Good	None	OK
100	Dakar	Women	48	6	2	2	5	5	Yes	3	3	3	4	3	3	4	3	3	3	Very bad	None	OK
101	Dakar	Women	33	2	2	2	2	2	No	2	4	4	3	4	4	2	3	3	3	Very bad	None	OK
102	Dakar	Men	42	6	2	5	6	6	Yes	1	3	2	3	3	3	4	3	3	3	Good	None	OK
103	Dakar	Women	25	2	2	2	2	6	Yes	2	3	4	2	2	3	5	4	4	4	Excellent	2nd secondary cycle secondaire	OK but have to be carefull
104	Dakar	Women	28	3	2	2	2	2	No	4	4	4	2	2	4	4	2	4	4	Very bad	Primary school	OK
105	Dakar	Men	32	2	2	2	2	2	No	2	4	5	5	4	3	3	3	3	4	Very bad	1st secondary cycle secondaire	OK
106	Dakar	Men	37	2	2	5	5	6	Yes	2	3	2	4	3	2	4	4	3	2	Good	Primary school	OK
107	Dakar	Women	42	7	2	5	5	6	Yes	1	3	3	4	3	3	3	4	3	2	Very bad	1st secondary cycle secondaire	OK
108	Dakar	Men	38	6	2	2	2	2	Yes	3	4	5	2	2	4	3	2	4	4	Bad	2nd secondary cycle secondaire	OK
109	Dakar	Men	54	6	2	2	2	5	Yes	3	3	3	4	2	3	4	4	2	4	Good	1st secondary cycle secondaire	Well
110	Dakar	Men	38	6	2	6	6	6	Yes	2	2	2	3	2	2	5	2	3	3	Very bad	Primary school	OK
111	Dakar	Women	24	2	2	5	5	2	Yes	4	4	4	4	3	3	4	2	4	4	Good	None	OK
112	Dakar	Men	28	6	2	5	6	6	Yes	1	1	1	5	4	5	4	4	2	2	Good	None	Well
113	Dakar	Women	35	6	2	2	5	5	Yes	1	2	3	4	4	4	4	4	2	2	Good	2nd secondary cycle secondaire	Well
114	Dakar	Men	45	2	2	5	2	5	Yes	1	3	2	3	3	3	4	2	3	2	Very bad	1st secondary cycle secondaire	OK
115	Dakar	Men	22	6	2	2	5	2	No	2	3	4	3	2	2	3	2	3	3	Very bad	Primary school	OK
116	Dakar	Women	26	6	6	5	6	6	Yes	2	3	4	3	2	3	1	2	2	4	Very bad	Primary school	Well
117	Dakar	Men	37	2	2	2	5	5	Yes	1	1	2	4	4	3	4	3	1	2	Good	None	OK
118	Dakar	Women	36	6	2	2	2	2	Yes	1	4	4	2	1	4	1	2	4	3	Very bad	None	Have difficulties
119	Dakar	Men	27	6	5	6	6	6	Yes	4	2	1	5	2	2	5	3	3	3	Good	2nd secondary cycle secondaire	Well
120	Dakar	Men	25	2	6	2	1	5	No	1	1	2	4	2	1	4	1	3	4	Very bad	University cycle	OK
121	Dakar	Men	25	6	2	3	5	2	Yes	3	3	3	4	2	3	4	2	1	2	Good	Primary school	OK
122	Dakar	Women	26	4	3	5	5	4	No	1	2	3	4	4	1	4	3	3	2	Good	Primary school	OK
123	Dakar	Women	20	2	2	2	3	5	No	2	3	2	2	2	3	3	5	1	2	Very bad	Primary school	OK
124	Dakar	Men	35	7	5	5	2	3	Yes	2	4	4	5	4	5	5	2	1	4	Good	Primary school	Have difficulties
125	Dakar	Women	26	7	5	2	7	6	Yes	1	1	1	1	2	5	1	2	1	1	Very bad	2nd secondary cycle secondaire	OK
126	Dakar	Women	26	2	7	7	6	7	Yes	2	1	1	1	2	3	3	3	3	1	Very good	Primary school	Well
127	Dakar	Women	28	1	1	1	2	2	Yes	3	4	5	1	1	3	1	1	1	3	Bad	Primary school	OK
128	Dakar	Men	32	1	1	1	7	7	Yes	1	3	3	1	1	1	5	5	1	1	Very bad	Primary school	OK
129	Dakar	Women	28	3	3	5	5	5	Yes	1	2	3	1	1	1	2	3	1	1	Very bad	Primary school	OK
130	Dakar	Women	25	7	3	6	7	7	Yes	1	2	1	1	5	1	3	3	1	1	Very bad	1st secondary cycle secondaire	OK
131	Dakar	Women	24	5	6	5	6	6	Yes	1	1	1	1	3	3	3	3	1	1	Very bad	1st secondary cycle secondaire	Well
132	Dakar	Men	23	5	3	5	5	6	Yes	3	3	3	3	3	3	4	4	2	4	Very bad	University cycle	Well
133	Dakar	Men	34	2	1	1	4	5	Yes	1	3	3	3	3	4	4	1	3	3	Very bad	None	Have difficulties
134	Dakar	Women	20	3	1	3	5	7	Yes	5	2	5	4	2	5	3	3	2	4	Good	2nd secondary cycle secondaire	OK
135	Dakar	Men	24	2	2	5	5	6	Yes	1	4	2	3	5	4	4	1	1	1	Good	Primary school	OK but have to be carefull
136	Dakar	Men	24	1	5	2	3	5	Yes	2	4	1	3	4	4	4	5	4	3	Good	University cycle	OK but have to be carefull
137	Dakar	Men	27	7	2	2	2	5	Yes	2	4	5	4	2	2	2	1	2	4	Good	1st secondary cycle secondaire	Have difficulties
138	Dakar	Women	28	7	7	7	7	7	Yes	1	1	2	5	5	1	5	5	1	1	Excellent	Primary school	OK
139	Dakar	Men	30	7	5	5	5	7	Yes	2	1	5	5	4	1	5	5	2	2	Excellent	1st secondary cycle secondaire	Have difficulties
140	Dakar	Men	22	6	6	6	7	5	Yes	1	4	4	3	3	2	5	5	5	2	Excellent	University cycle	Well
141	Dakar	Women	39	7	7	7	7	7	Yes	1	1	1	5	5	5	3	3	5	1	Good	Primary school	OK
142	Dakar	Men	27	7	6	5	7	1	Yes	3	2	2	2	1	1	3	1	1	1	Excellent	Primary school	OK
143	Dakar	Men	35	2	1	2	1	2	Yes	3	4	2	4	1	3	5	5	4	5	Excellent	1st secondary cycle secondaire	OK but have to be carefull
144	Dakar	Women	20	7	2	3	6	3	Yes	4	5	5	3	1	3	3	2	4	1	Good	1st secondary cycle secondaire	Well
145	Dakar	Women	29	6	5	6	6	6	Yes	3	5	3	3	1	1	4	3	3	5	Very bad	Primary school	OK
146	Dakar	Women	35	6	6	7	7	6	Yes	2	2	2	4	2	2	1	5	3	1	Good	None	OK
147	Dakar	Men	22	2	1	6	7	6	Yes	3	5	1	5	4	4	5	3	4	1	Good	2nd secondary cycle secondaire	Well
148	Dakar	Women	57	7	7	7	7	6	Yes	2	2	3	4	4	2	4	5	2	1	Good	University cycle	Well
149	Dakar	Men	46	1	1	1	2	2	Yes	2	3	3	5	4	4	5	3	1	3	Bad	University cycle	Well
150	Dakar	Women	35	2	3	3	2	1	Yes	3	1	2	4	1	5	5	3	2	1	Very bad	None	OK
151	Dakar	Women	40	3	2	2	3	5	Yes	2	3	3	4	2	3	3	2	3	3	Bad	Primary school	OK but have to be carefull
152	Dakar	Women	63	6	5	6	6	6	Yes	3	2	2	4	4	2	4	4	2	2	Very bad	None	OK but have to be carefull
153	Dakar	Women	21	5	5	6	6	6	Yes	1	4	2	3	2	2	4	3	2	2	Very bad	1st secondary cycle secondaire	OK but have to be carefull
154	Dakar	Men	48	6	3	5	2	2	No	1	5	1	5	2	4	5	3	2	3	Very bad	Primary school	OK but have to be carefull
155	Dakar	Men	21	6	2	7	7	6	Yes	1	4	2	4	2	4	4	4	4	4	Excellent	1st secondary cycle secondaire	OK
156	Dakar	Women	21	2	2	4	3	3	Yes	2	2	2	4	4	2	4	4	1	1	Good	2nd secondary cycle secondaire	OK
157	Dakar	Men	24	6	5	2	6	6	Yes	2	4	5	2	3	2	4	2	2	5	Good	2nd secondary cycle secondaire	OK but have to be carefull
158	Dakar	Men	33	2	2	2	2	3	Yes	2	4	3	2	2	4	4	2	2	3	Very bad	Primary school	Have difficulties
159	Dakar	Women	31	6	2	6	5	5	Yes	2	2	3	3	2	4	3	4	4	4	Very bad	1st secondary cycle secondaire	OK but have to be carefull
160	Dakar	Women	25	6	2	5	5	6	Yes	2	1	1	3	3	3	2	3	3	2	Good	Primary school	Have difficulties
161	Dakar	Women	21	6	3	2	3	3	Yes	1	1	1	5	5	2	4	4	2	1	Good	None	OK but have to be carefull
162	Dakar	Women	55	6	3	5	5	5	Yes	2	2	1	3	2	2	4	4	2	2	Very bad	Primary school	OK
163	Dakar	Women	25	6	3	2	6	5	Yes	2	2	4	4	4	4	4	4	3	4	Good	2nd secondary cycle secondaire	Well
164	Dakar	Men	47	4	4	5	5	5	Yes	3	3	2	4	4	2	4	4	1	3	Good	None	OK but have to be carefull
165	Dakar	Men	79	6	5	5	7	6	Yes	1	2	1	3	3	4	4	3	1	2	Very bad	None	OK
166	Dakar	Men	42	2	2	3	2	3	Yes	4	2	4	3	2	4	4	4	3	3	Bad	1st secondary cycle secondaire	OK
167	Dakar	Women	28	6	2	6	6	5	Yes	3	3	4	4	2	3	3	3	2	3	Very good	Primary school	OK
168	Dakar	Women	22	1	7	7	7	7	Yes	1	3	1	5	4	5	5	5	3	2	Good	1st secondary cycle secondaire	OK but have to be carefull
169	Dakar	Women	20	6	6	7	6	7	Yes	1	3	1	2	3	3	4	1	1	1	Excellent	1st secondary cycle secondaire	OK but have to be carefull
170	Dakar	Women	65	7	6	7	7	2	Yes	1	3	1	4	1	4	4	4	3	1	Good	None	OK
171	Dakar	Women	38	1	7	7	1	1	Yes	3	3	3	5	2	4	4	3	3	1	Very good	None	OK
172	Dakar	Men	32	2	2	3	5	7	Yes	4	5	5	5	1	3	4	4	4	4	Good	Primary school	OK
173	Dakar	Men	21	1	1	1	7	7	Yes	3	4	3	3	1	1	1	3	5	3	Very good	Primary school	OK but have to be carefull
174	Dakar	Men	56	6	3	3	7	7	Yes	1	3	1	3	3	1	1	4	1	1	Excellent	1st secondary cycle secondaire	OK but have to be carefull
175	Dakar	Men	27	7	2	5	5	5	Yes	1	5	1	5	1	1	1	1	1	1	Very bad	Primary school	Well
176	Dakar	Men	29	3	3	3	4	3	Yes	4	2	3	3	3	4	3	2	3	3	Good	University cycle	OK
177	Dakar	Women	36	3	6	7	7	5	Yes	1	3	4	3	3	3	3	2	4	4	Very good	Primary school	OK but have to be carefull
178	Dakar	Men	30	3	3	3	6	2	Yes	3	3	3	4	4	4	5	4	1	1	Good	Primary school	OK but have to be carefull
179	Dakar	Men	51	2	5	5	5	2	No	1	3	3	3	1	1	2	1	1	3	Good	1st secondary cycle secondaire	OK
180	Dakar	Women	26	5	3	1	2	6	Yes	2	2	3	5	3	2	5	3	2	1	Good	University cycle	Well
181	Dakar	Men	45	7	5	1	1	7	Yes	4	4	5	5	1	1	1	1	1	4	Very bad	None	Have difficulties
182	Dakar	Women	64	7	6	6	7	6	Yes	1	1	1	5	1	3	4	3	1	1	Excellent	None	Well
183	Dakar	Women	41	6	2	2	6	7	Yes	2	2	2	2	2	4	4	1	1	1	Very good	None	OK but have to be carefull
184	Dakar	Men	33	2	2	3	5	3	Yes	2	3	2	4	3	3	3	3	4	3	Very good	Primary school	OK but have to be carefull
185	Dakar	Men	47	6	5	5	5	6	Yes	1	1	2	4	4	3	4	4	1	1	Good	1st secondary cycle secondaire	OK
186	Dakar	Women	50	7	7	7	7	6	Yes	3	3	3	5	5	2	4	4	1	1	Good	Primary school	OK
187	Dakar	Women	21	2	4	6	6	5	No	1	2	4	1	1	2	3	1	4	4	Very bad	University cycle	OK
188	Dakar	Women	28	4	3	3	4	5	No	2	3	4	4	3	3	4	4	2	2	Good	Primary school	OK
189	Dakar	Men	21	2	2	5	5	5	Yes	2	1	3	1	3	3	4	4	1	1	Good	Primary school	OK
190	Dakar	Men	49	6	3	4	6	2	Yes	2	4	4	2	4	3	5	4	3	3	Good	2nd secondary cycle secondaire	OK but have to be carefull
191	Dakar	Women	29	6	3	6	6	6	Yes	1	1	4	4	3	3	4	4	3	1	Good	University cycle	Well
192	Dakar	Men	29	2	2	4	5	2	Yes	2	4	3	4	1	3	4	4	3	3	Good	Primary school	OK
193	Dakar	Men	61	2	6	7	7	7	Yes	1	4	4	4	2	1	2	4	2	1	Good	1st secondary cycle secondaire	OK
194	Dakar	Women	43	5	5	6	6	6	Yes	4	3	4	3	2	3	4	3	3	3	Very bad	Primary school	OK
195	Dakar	Women	49	2	2	4	3	4	Yes	1	2	2	3	3	2	5	4	2	2	Good	Primary school	OK but have to be carefull
196	Dakar	Women	50	3	4	2	5	5	Yes	2	4	4	3	1	4	4	4	4	5	Very bad	2nd secondary cycle secondaire	OK but have to be carefull
197	Dakar	Women	21	3	3	5	5	6	Yes	2	2	3	4	2	2	4	3	2	3	Very bad	Primary school	OK
198	Dakar	Women	72	4	4	4	5	5	Yes	3	4	3	2	4	3	4	4	2	2	Bad	None	OK but have to be carefull
199	Dakar	Women	23	5	6	6	6	6	Yes	1	2	4	5	3	2	2	4	2	2	Good	2nd secondary cycle secondaire	OK
200	Dakar	Women	28	2	2	2	2	4	Yes	3	4	5	2	2	3	2	4	3	4	Very bad	Primary school	Have difficulties
201	Dakar	Men	34	1	5	5	7	1	Yes	1	5	1	5	4	4	5	3	4	2	Excellent	Primary school	OK
202	Dakar	Women	23	1	5	5	6	1	Yes	2	3	3	2	2	2	4	4	3	3	Very bad	1st secondary cycle secondaire	OK
203	Dakar	Men	38	1	2	5	5	1	Yes	5	5	4	4	1	2	5	3	5	5	Very bad	None	OK
204	Dakar	Women	47	3	1	1	5	1	No	2	3	5	5	1	2	4	4	4	5	Bad	Primary school	Have difficulties
205	Dakar	Women	26	7	6	6	6	5	No	2	3	5	5	3	3	4	4	1	1	Good	1st secondary cycle secondaire	OK
206	Dakar	Women	58	1	5	6	6	2	Yes	5	5	5	5	2	5	2	5	5	5	Good	Primary school	Have difficulties
207	Dakar	Men	47	1	5	3	5	1	Yes	3	2	3	5	5	4	4	5	1	1	Good	University cycle	Have difficulties
208	Dakar	Men	83	7	6	7	7	6	Yes	1	1	1	5	4	1	2	4	1	1	Very bad	None	Well
209	Dakar	Men	23	7	5	5	5	5	Yes	1	1	1	5	5	5	3	3	3	3	Good	University cycle	OK
210	Dakar	Men	28	7	1	1	6	6	No	4	5	5	1	4	3	4	1	4	5	Very bad	Primary school	OK but have to be carefull
211	Dakar	Women	30	1	3	5	5	5	Yes	5	4	5	5	2	5	3	2	4	5	Good	Primary school	OK
212	Dakar	Men	32	1	5	5	5	5	Yes	2	4	4	4	1	4	4	3	3	2	Good	None	Well
213	Dakar	Women	25	2	2	3	5	5	No	2	3	3	3	2	2	4	3	2	3	Very bad	University cycle	OK
214	Dakar	Men	23	2	2	2	2	2	Yes	2	4	3	4	2	1	2	2	3	2	Good	University cycle	OK
215	Dakar	Women	23	2	2	5	5	4	Yes	4	2	4	3	3	3	4	3	3	3	Good	University cycle	OK
216	Dakar	Women	25	2	2	3	6	6	Yes	4	2	3	4	3	4	1	3	2	2	Good	1st secondary cycle	OK
217	Dakar	Men	24	5	2	3	5	5	Yes	1	4	4	5	2	2	4	4	2	2	Very bad	University cycle	OK
218	Dakar	Men	29	2	5	2	3	2	Yes	5	3	3	4	2	2	5	4	3	4	Very bad	None	Have difficulties
219	Dakar	Women	43	2	2	2	2	4	No	3	4	3	3	2	4	2	3	4	4	Very bad	None	Have difficulties
220	Dakar	Women	62	2	4	3	5	5	No	4	5	4	2	2	4	5	4	5	5	Very bad	None	OK but have to be carefull
221	Dakar	Men	49	2	6	5	6	6	Yes	3	2	3	4	2	3	4	4	5	4	Good	Primary school	OK
222	Dakar	Women	32	2	6	4	6	5	Yes	1	1	3	4	3	2	1	3	4	2	Good	University cycle	OK
223	Dakar	Women	30	2	2	2	5	5	Yes	4	5	4	4	2	4	2	3	4	5	Good	None	Have difficulties
224	Dakar	Men	52	3	3	5	5	2	No	3	4	3	4	4	3	5	3	4	4	Good	2nd secondary cycle secondaire	OK
225	Dakar	Men	32	2	3	2	5	4	Yes	3	2	3	4	4	3	4	4	3	3	Good	University cycle	OK
226	Dakar	Men	27	2	2	2	2	2	Yes	1	4	3	4	2	3	4	3	3	1	Very good	1st secondary cycle	Well
227	Dakar	Women	32	2	3	4	6	7	Yes	2	1	3	4	3	3	1	3	2	1	Very bad	Primary school	OK
228	Dakar	Men	26	3	2	5	5	5	Yes	2	3	2	4	3	3	4	3	1	2	Good	Primary school	OK
229	Dakar	Women	42	5	5	5	6	6	Yes	2	2	1	5	3	2	5	4	1	1	Very bad	Primary school	OK
230	Dakar	Women	27	5	3	2	6	5	No	1	3	3	4	2	3	4	3	3	1	Very bad	1st secondary cycle	OK
231	Dakar	Women	28	2	5	5	5	2	No	1	3	3	5	3	3	1	3	3	3	Very bad	1st secondary cycle	OK
232	Dakar	Men	60	1	4	4	6	6	No	3	2	3	4	2	3	2	4	1	3	Very bad	2nd secondary cycle secondaire	OK
233	Dakar	Men	30	1	2	1	2	2	Yes	4	2	2	5	2	4	5	4	1	2	Good	University cycle	OK
234	Dakar	Men	34	6	3	5	5	3	Yes	3	1	3	4	3	4	4	5	3	2	Good	1st secondary cycle	Well
235	Dakar	Men	31	6	2	5	6	2	Yes	4	3	2	5	4	3	5	5	1	2	Good	Primary school	OK
236	Dakar	Women	25	5	2	6	6	6	No	1	3	2	5	3	3	5	3	1	1	Good	None	OK
237	Dakar	Women	25	1	6	5	6	6	No	2	4	5	3	4	5	5	3	1	2	Good	None	Well
238	Dakar	Women	23	6	6	2	6	3	No	2	4	4	5	3	2	2	2	2	5	Very bad	Primary school	OK
239	Dakar	Women	41	6	2	2	6	6	No	2	2	2	5	3	3	5	5	1	2	Good	None	OK
240	Dakar	Women	36	6	5	6	6	6	No	1	3	4	5	4	5	5	5	1	1	Very good	Primary school	Well
241	Dakar	Women	25	5	3	7	1	3	Yes	2	5	3	4	3	5	3	3	2	3	Very bad	1st secondary cycle	OK but have to be carefull
242	Dakar	Men	23	6	6	6	6	6	Yes	1	4	2	2	4	4	2	3	2	2	Good	Primary school	Well
243	Dakar	Men	47	5	3	4	5	6	Yes	1	4	4	3	2	2	5	4	2	2	Very bad	None	OK but have to be carefull
244	Dakar	Men	24	5	3	3	3	6	Yes	1	5	4	4	2	3	4	4	1	1	Very bad	Primary school	OK but have to be carefull
245	Dakar	Women	46	6	3	5	5	6	Yes	1	2	3	4	3	2	4	4	1	1	Good	Primary school	Well
246	Dakar	Men	26	2	2	3	5	5	Yes	2	4	4	4	3	2	4	4	3	3	Good	Primary school	OK
247	Dakar	Men	30	6	5	3	5	5	Yes	1	3	3	4	4	2	4	4	2	2	Good	1st secondary cycle	OK
248	Dakar	Women	57	4	5	5	5	6	Yes	1	2	3	4	4	2	4	4	2	2	Very good	Primary school	OK
249	Dakar	Women	22	5	4	5	6	6	Yes	1	2	1	5	4	2	5	4	2	2	Very good	Primary school	OK
250	Dakar	Women	38	6	3	3	4	6	No	2	4	2	4	2	3	4	4	2	2	Very bad	None	OK but have to be carefull
251	Dakar	Women	47	2	3	4	4	6	No	1	2	3	4	3	2	5	4	2	2	Bad	None	Have difficulties
252	Dakar	Men	25	3	3	4	4	3	Yes	1	3	4	2	2	3	4	3	1	1	Good	University cycle	OK
253	Dakar	Women	69	3	4	3	3	2	Yes	1	4	4	4	1	4	4	2	4	4	Bad	1st secondary cycle	OK but have to be carefull
254	Dakar	Men	29	1	3	4	6	6	Yes	1	4	1	3	2	2	4	2	2	1	Very bad	Primary school	Well
255	Dakar	Women	34	6	2	4	4	4	Yes	2	4	4	2	2	3	4	3	3	3	Good	Primary school	OK
256	Dakar	Women	30	6	3	4	4	5	Yes	1	3	3	4	3	3	3	3	4	4	Very good	None	OK
257	Dakar	Women	21	2	5	2	6	6	Yes	2	4	3	4	4	3	2	3	2	2	Good	2nd secondary cycle secondaire	Well
258	Dakar	Men	38	3	3	5	6	6	Yes	1	2	2	3	4	4	5	4	1	1	Good	1st secondary cycle	OK
259	Dakar	Men	29	7	6	3	6	6	Yes	1	1	1	4	4	4	5	4	1	1	Excellent	University cycle	OK
260	Dakar	Women	50	1	1	4	5	5	Yes	4	4	4	3	3	4	4	4	3	4	Good	Primary school	OK
261	Dakar	Men	51	2	6	4	6	3	Yes	1	4	3	4	3	3	2	3	4	4	Good	University cycle	OK
262	Dakar	Men	28	2	3	2	5	2	Yes	4	4	4	3	2	2	4	2	3	3	Good	Primary school	OK but have to be carefull
263	Dakar	Women	27	6	1	1	5	2	Yes	4	4	4	1	1	4	2	2	4	4	Good	None	OK but have to be carefull
264	Dakar	Men	28	1	6	4	6	6	Yes	4	3	4	4	3	4	5	3	3	1	Very bad	University cycle	OK
265	Dakar	Men	22	1	3	5	5	5	Yes	1	3	2	5	3	3	2	3	4	4	Very good	Primary school	OK
266	Dakar	Men	26	2	2	2	4	4	Yes	1	4	3	4	1	3	5	5	2	2	Excellent	Primary school	OK but have to be carefull
267	Dakar	Men	50	7	2	6	6	6	Yes	4	2	2	5	2	3	4	4	2	2	Good	None	OK but have to be carefull
268	Dakar	Women	45	6	5	6	6	6	Yes	1	1	1	3	4	2	5	5	3	3	Good	None	OK
269	Dakar	Men	24	7	5	5	7	3	Yes	2	1	2	4	3	3	4	4	1	1	Very good	1st secondary cycle	OK
270	Dakar	Men	21	7	4	6	5	6	Yes	2	2	4	4	3	3	1	3	1	1	Good	1st secondary cycle	OK
271	Dakar	Women	31	3	3	5	5	5	Yes	1	2	3	4	3	3	4	4	1	1	Good	None	OK but have to be carefull
272	Dakar	Women	33	6	6	6	6	6	Yes	2	3	1	5	5	1	5	5	3	2	Very good	Primary school	Well
273	Dakar	Men	56	4	3	4	4	6	Yes	1	3	3	2	3	3	4	4	3	3	Very good	None	OK but have to be carefull
274	Dakar	Men	36	6	5	6	6	6	Yes	1	2	1	4	2	3	4	4	3	3	Good	Primary school	Well
275	Dakar	Women	32	3	3	4	5	4	Yes	1	1	3	4	3	3	2	3	2	2	Good	Primary school	OK
276	Dakar	Men	41	4	4	3	5	3	Yes	1	2	3	4	4	2	5	4	2	2	Very good	1st secondary cycle	OK
277	Dakar	Women	20	6	6	5	6	5	Yes	1	2	3	3	4	2	4	4	2	2	Very good	2nd secondary cycle secondaire	Well
278	Dakar	Women	51	4	3	6	5	5	Yes	3	2	3	4	3	2	2	3	3	2	Very bad	1st secondary cycle	Well
279	Dakar	Women	46	1	1	1	1	3	Yes	4	4	5	2	2	3	2	3	3	3	Bad	1st secondary cycle	Have difficulties
280	Dakar	Men	28	1	1	4	1	1	No	1	4	4	3	1	4	4	2	3	3	Very good	2nd secondary cycle secondaire	Have difficulties
281	Dakar	Men	35	2	2	5	5	6	Yes	3	2	4	3	4	2	2	3	3	3	Bad	None	OK but have to be carefull
282	Dakar	Women	24	3	3	5	4	4	Yes	2	2	5	4	4	4	2	5	3	3	Very good	Primary school	OK
283	Dakar	Men	24	5	1	6	3	2	Yes	1	1	3	5	2	5	4	4	3	1	Excellent	University cycle	Well
284	Dakar	Women	33	1	1	6	2	4	Yes	3	3	4	3	4	2	3	3	2	3	Good	2nd secondary cycle secondaire	Well
285	Dakar	Women	52	2	1	1	2	2	Yes	4	4	4	3	2	4	3	2	4	4	Bad	None	Have difficulties
286	Dakar	Women	68	5	4	6	5	5	Yes	3	2	3	3	3	2	5	3	2	3	Bad	Primary school	Have difficulties
287	Dakar	Men	25	5	2	4	5	5	Yes	2	2	2	3	3	2	4	3	2	2	Excellent	University cycle	OK
288	Dakar	Women	49	5	5	4	4	5	Yes	1	1	2	5	3	4	5	3	2	1	Good	1st secondary cycle	OK
289	Dakar	Men	44	2	3	4	2	2	Yes	2	3	2	1	4	3	4	3	4	4	Good	Primary school	OK
290	Dakar	Men	31	2	2	2	4	2	Yes	2	5	2	4	3	3	5	4	3	1	Good	2nd secondary cycle secondaire	OK
291	Dakar	Women	35	2	2	4	5	2	Yes	1	4	3	2	3	3	4	3	3	3	Good	Primary school	OK
292	Dakar	Women	25	6	4	4	4	5	Yes	2	1	4	4	3	2	3	3	1	1	Good	Primary school	Well
293	Dakar	Women	27	3	2	6	4	2	Yes	4	3	2	4	3	4	4	3	1	1	Very bad	Primary school	OK
294	Dakar	Men	26	2	4	6	5	2	Yes	2	2	3	4	2	2	5	4	3	1	Very bad	1st secondary cycle	OK
295	Dakar	Women	26	3	2	4	5	2	Yes	2	3	3	4	3	3	3	3	3	1	Very good	1st secondary cycle	OK
296	Dakar	Men	51	3	1	2	4	2	No	2	4	4	1	2	5	4	2	4	4	Very bad	Primary school	OK but have to be carefull
297	Dakar	Men	66	2	3	4	4	3	Yes	3	4	2	3	3	3	5	3	2	2	Good	None	OK
298	Dakar	Men	37	3	4	6	6	6	Yes	2	3	3	4	4	4	4	4	2	1	Good	Primary school	Well
299	Dakar	Men	22	1	4	3	6	4	Yes	2	4	3	4	1	3	3	3	3	1	Good	None	OK
300	Dakar	Men	29	2	2	2	4	2	No	2	3	1	5	2	3	3	3	3	3	Very good	Primary school	OK
301	Dakar	Women	20	2	2	5	5	5	Yes	3	4	4	3	3	3	2	3	2	1	Very bad	Primary school	Well
302	Dakar	Women	37	3	6	6	6	5	No	3	4	5	2	3	3	1	2	1	4	Very bad	Primary school	OK
303	Dakar	Men	74	2	2	5	5	2	No	2	4	1	2	1	4	4	3	1	4	Very bad	1st secondary cycle	Have difficulties
304	Dakar	Men	52	2	4	5	4	2	No	2	3	3	4	3	3	1	3	3	3	Very bad	1st secondary cycle	OK
305	Dakar	Women	29	5	5	5	6	5	Yes	1	4	5	5	1	1	3	2	3	2	Good	1st secondary cycle	Well
306	Dakar	Women	22	1	5	6	6	6	Yes	1	1	1	4	2	2	5	4	3	4	Good	University cycle	OK
307	Dakar	Men	34	1	1	5	5	5	Yes	1	1	1	5	2	2	4	4	4	4	Good	1st secondary cycle	OK
308	Dakar	Men	24	6	5	5	5	6	Yes	1	4	5	2	3	4	1	4	1	4	Excellent	2nd secondary cycle secondaire	Well
309	Dakar	Women	27	7	5	6	6	1	Yes	1	2	1	5	4	3	4	5	4	2	Good	Primary school	OK
310	Dakar	Men	40	1	5	5	5	5	Yes	3	2	3	5	4	3	5	5	2	2	Good	University cycle	Have difficulties
311	Dakar	Women	35	7	5	5	5	5	Yes	1	1	4	3	3	4	4	4	2	2	Very good	1st secondary cycle	OK
312	Dakar	Men	22	7	5	5	5	5	Yes	4	5	3	5	5	4	3	5	5	4	Good	None	OK
313	Dakar	Women	40	7	5	5	5	5	Yes	1	4	5	5	3	5	5	4	1	2	Very good	Primary school	OK
314	Dakar	Women	37	5	5	5	5	5	Yes	1	1	1	1	2	2	5	5	3	3	Very good	Primary school	OK
315	Dakar	Men	64	7	2	5	6	2	Yes	1	2	1	5	4	4	5	4	3	3	Good	None	OK
316	Dakar	Women	24	7	5	7	7	1	Yes	1	1	3	5	3	3	5	4	1	1	Very good	Primary school	OK
317	Dakar	Men	29	1	5	5	5	6	Yes	5	3	2	5	3	1	5	4	2	4	Good	Primary school	OK
318	Dakar	Men	24	1	5	5	5	5	No	1	1	3	4	3	3	5	5	1	2	Good	None	OK
319	Dakar	Men	46	1	5	5	5	5	Yes	3	3	3	4	3	4	4	5	5	4	Very bad	Primary school	OK
320	Dakar	Men	56	1	5	2	5	5	Yes	1	5	2	3	2	5	5	5	3	2	Very bad	1st secondary cycle	OK
321	Dakar	Men	30	4	5	5	5	5	Yes	1	1	3	5	4	3	4	1	2	2	Good	None	OK
322	Dakar	Men	36	1	5	2	1	2	No	2	3	1	5	1	1	5	4	4	5	Bad	1st secondary cycle	OK
323	Dakar	Women	46	2	3	4	4	4	Yes	5	4	3	3	1	4	5	3	4	4	Good	1st secondary cycle	Have difficulties
324	Dakar	Women	25	3	2	5	5	5	Yes	1	2	3	3	4	4	5	4	2	3	Good	2nd secondary cycle secondaire	Well
325	Dakar	Men	42	2	2	2	2	3	Yes	5	4	5	3	2	3	3	3	5	5	Very bad	1st secondary cycle	Have difficulties
326	Dakar	Women	39	2	2	2	6	5	Yes	4	2	3	4	2	3	4	4	4	4	Good	2nd secondary cycle secondaire	Have difficulties
327	Dakar	Women	26	6	2	5	6	6	Yes	3	3	4	4	3	1	4	3	1	2	Good	University cycle	OK
328	Dakar	Women	45	6	5	4	6	6	Yes	1	2	4	4	4	3	3	4	3	3	Good	University cycle	OK
329	Dakar	Men	28	2	2	3	5	5	Yes	1	1	2	4	4	4	5	5	4	2	Good	2nd secondary cycle secondaire	OK
330	Dakar	Men	64	2	6	5	6	6	Yes	1	1	3	4	4	2	5	5	2	1	Good	1st secondary cycle	OK
331	Dakar	Men	34	2	2	2	6	2	Yes	3	1	3	4	3	3	3	4	2	2	Very bad	University cycle	OK
332	Dakar	Women	38	2	5	2	5	2	Yes	1	3	3	4	2	3	1	2	2	3	Good	Primary school	Have difficulties
333	Dakar	Men	21	2	2	3	5	2	Yes	4	3	4	2	1	2	2	3	4	4	Good	Primary school	OK
334	Dakar	Men	21	2	2	5	5	5	Yes	2	4	3	3	3	2	4	3	2	2	Good	1st secondary cycle	OK
335	Dakar	Women	28	6	5	4	5	2	Yes	4	4	2	3	3	4	3	2	2	4	Good	Primary school	Have difficulties
336	Dakar	Men	46	3	2	2	2	2	Yes	1	5	4	4	1	4	2	3	2	4	Good	Primary school	Have difficulties
337	Dakar	Women	57	3	2	2	5	5	No	1	4	3	3	2	3	5	4	5	4	Very bad	Primary school	Have difficulties
338	Dakar	Men	28	3	2	5	5	5	Yes	2	1	1	4	4	4	4	2	1	1	Excellent	None	OK
339	Dakar	Men	29	2	4	5	4	3	Yes	1	3	3	4	3	2	4	4	2	2	Very bad	2nd secondary cycle secondaire	OK but have to be carefull
340	Dakar	Men	68	2	2	5	5	5	Yes	1	1	1	4	4	2	5	4	1	1	Good	1st secondary cycle	OK
341	Dakar	Men	37	3	5	5	6	6	No	1	2	3	4	4	2	4	4	2	2	Good	Primary school	OK
342	Dakar	Women	25	6	6	5	6	6	Yes	1	2	3	4	3	3	5	5	3	1	Good	University cycle	OK
343	Dakar	Women	44	6	5	5	5	6	Yes	4	4	4	5	3	3	2	4	2	2	Good	None	OK but have to be carefull
344	Dakar	Women	26	5	4	3	5	3	Yes	4	4	3	4	2	3	4	4	1	1	Very bad	Primary school	OK
345	Dakar	Women	32	3	3	2	5	5	Yes	3	3	2	4	2	3	4	4	1	1	Very bad	Primary school	OK
346	Dakar	Women	26	6	6	6	6	6	Yes	3	1	3	5	4	2	4	4	2	2	Good	None	Well
347	Dakar	Men	36	3	3	3	4	6	Yes	1	3	2	3	2	3	4	4	3	3	Good	Primary school	OK but have to be carefull
348	Dakar	Women	42	3	4	5	5	5	Yes	1	3	4	4	3	3	4	4	2	2	Very bad	None	OK but have to be carefull
349	Dakar	Men	27	3	3	3	3	4	Yes	1	4	1	4	2	2	4	4	2	2	Excellent	Primary school	OK
350	Dakar	Men	29	1	2	3	3	4	Yes	2	3	4	4	3	3	4	4	2	2	Good	Primary school	OK
351	Dakar	Men	27	6	5	5	5	2	Yes	3	4	4	4	2	3	5	4	3	3	Very good	None	OK but have to be carefull
352	Dakar	Men	79	3	5	5	5	6	Yes	2	2	3	4	4	2	5	5	2	2	Very bad	None	OK
353	Dakar	Men	47	2	2	2	5	4	No	2	4	4	4	2	3	4	3	2	2	Good	Primary school	Have difficulties
354	Dakar	Women	59	7	6	6	6	6	Yes	1	1	1	4	4	1	5	5	1	1	Very good	None	Well
355	Dakar	Men	40	3	5	4	3	4	Yes	5	3	5	3	1	5	1	3	2	3	Bad	None	OK but have to be carefull
356	Dakar	Men	55	5	6	5	6	6	Yes	1	3	3	4	4	3	4	4	1	2	Good	Primary school	OK
357	Dakar	Women	23	7	5	6	7	7	Yes	1	1	1	1	5	3	3	1	3	3	Excellent	None	Well
358	Dakar	Men	50	5	5	2	2	6	Yes	1	5	5	3	1	4	4	4	4	5	Very bad	None	Have difficulties
359	Dakar	Men	28	2	7	2	7	2	Yes	1	3	4	4	2	1	3	3	3	1	Good	Primary school	Have difficulties
360	Dakar	Men	39	7	2	4	6	7	Yes	2	5	5	5	2	4	4	1	1	1	Very bad	1st secondary cycle	Have difficulties
361	Dakar	Women	21	2	6	3	5	6	Yes	1	1	1	5	1	3	4	2	1	5	Very bad	Primary school	OK
362	Dakar	Men	26	6	5	5	5	2	Yes	2	1	3	3	1	1	2	2	2	3	Very good	1st secondary cycle	OK
363	Dakar	Women	30	6	5	5	6	6	No	1	2	2	4	1	3	4	4	2	1	Very bad	University cycle	OK
364	Dakar	Men	54	7	5	5	6	5	Yes	1	3	3	4	3	4	2	3	2	4	Excellent	1st secondary cycle	OK
365	Dakar	Women	23	2	5	5	7	6	Yes	1	1	1	4	2	2	5	3	1	2	Good	None	OK
366	Dakar	Men	44	1	5	7	7	6	Yes	2	1	3	3	3	3	4	3	3	3	Very good	Primary school	OK
367	Dakar	Men	24	5	1	6	5	5	Yes	2	2	1	4	3	3	4	4	2	3	Excellent	1st secondary cycle	Well
368	Dakar	Men	24	1	1	5	6	5	Yes	3	3	5	5	4	3	3	3	1	2	Very good	University cycle	OK
369	Dakar	Men	59	1	6	3	6	3	Yes	2	2	4	5	2	4	3	2	3	4	Good	1st secondary cycle	OK
370	Dakar	Women	33	2	5	5	5	5	Yes	2	3	3	3	4	4	4	4	1	2	Good	Primary school	OK but have to be carefull
371	Dakar	Men	36	6	1	7	7	3	Yes	1	2	4	4	1	3	5	4	3	1	Good	1st secondary cycle	OK
372	Dakar	Men	30	6	5	5	5	5	Yes	1	1	1	4	4	3	3	4	3	3	Good	None	OK
373	Dakar	Men	45	6	2	5	6	2	No	3	1	1	5	1	3	4	1	1	1	Good	University cycle	OK
374	Dakar	Women	42	2	2	1	5	5	Yes	5	5	5	4	1	4	5	4	4	5	Very bad	1st secondary cycle	OK but have to be carefull
375	Dakar	Women	69	7	7	7	7	6	Yes	2	1	4	3	3	4	4	2	2	4	Very bad	None	Well
376	Dakar	Women	36	7	5	6	5	6	Yes	3	3	4	2	3	3	5	4	3	2	Good	Primary school	OK
377	Dakar	Women	23	1	1	5	5	5	No	3	2	3	4	3	3	3	1	1	4	Very bad	Primary school	OK
378	Dakar	Women	29	1	1	5	5	5	Yes	1	1	2	4	3	4	5	4	3	3	Good	University cycle	OK
379	Dakar	Men	50	2	6	6	7	6	Yes	1	4	3	3	3	3	5	3	3	3	Very good	Primary school	OK but have to be carefull
380	Dakar	Women	90	2	5	6	5	5	Yes	2	2	3	1	4	5	1	1	2	1	Very bad	None	OK
381	Dakar	Women	42	6	5	5	6	5	No	1	3	4	5	4	3	5	5	2	1	Good	2nd secondary cycle secondaire	OK
382	Dakar	Women	37	2	5	5	5	6	Yes	2	3	4	4	5	3	2	2	4	4	Very bad	1st secondary cycle secondaire	Well
383	Dakar	Men	25	6	5	5	5	5	Yes	3	3	2	4	3	3	4	3	3	3	Very good	University cycle	Well
384	Dakar	Men	28	7	5	6	6	6	Yes	5	4	4	5	4	3	2	4	4	4	Good	University cycle	OK but have to be carefull
385	Dakar	Women	35	5	1	5	5	5	Yes	2	2	2	3	4	4	4	4	2	2	Very good	1st secondary cycle	OK
386	Dakar	Women	22	1	2	4	5	1	No	1	1	3	2	3	4	1	3	1	3	Very bad	1st secondary cycle	OK but have to be carefull
387	Dakar	Women	30	6	5	5	5	1	Yes	4	4	5	4	3	2	1	2	3	1	Very bad	None	OK
388	Dakar	Men	35	2	1	2	6	7	Yes	4	3	3	3	3	4	3	3	4	3	Good	University cycle	OK
389	Dakar	Men	42	2	5	5	5	6	Yes	1	3	2	2	3	3	4	4	4	4	Good	None	OK
390	Dakar	Men	52	6	2	4	4	6	Yes	2	4	3	3	3	3	4	5	3	2	Good	1st secondary cycle secondaire	OK
391	Dakar	Women	31	4	2	7	7	5	No	2	3	4	3	1	3	2	1	3	2	Very bad	Primary school	OK
392	Dakar	Men	46	6	2	6	6	6	Yes	2	2	1	5	3	2	5	5	2	3	Very good	Primary school	Well
393	Dakar	Women	65	6	5	6	6	5	No	1	2	4	3	3	3	4	3	3	3	Very bad	None	OK
394	Dakar	Men	27	1	6	6	6	6	Yes	2	1	1	4	4	4	4	4	4	1	Good	2nd secondary cycle secondaire	Well
395	Dakar	Women	64	3	5	6	7	7	Yes	5	4	5	4	5	5	5	5	1	2	Bad	1st secondary cycle secondaire	OK
396	Dakar	Women	25	1	7	7	6	6	Yes	3	1	3	4	5	4	2	3	3	2	Good	Primary school	Well
397	Dakar	Women	37	2	1	2	2	1	Yes	2	3	4	3	1	4	4	5	4	5	Good	Primary school	OK
398	Dakar	Women	40	2	5	5	5	2	No	5	3	4	5	2	5	5	3	2	3	Good	1st secondary cycle	OK
399	Dakar	Women	48	6	1	1	1	2	No	2	3	5	3	4	5	5	5	1	5	Good	1st secondary cycle	OK
400	Dakar	Women	30	6	6	5	6	2	Yes	1	1	1	5	3	2	5	5	5	3	Very bad	Primary school	OK
401	Dakar	Men	26	2	2	2	6	6	No	4	4	3	5	1	3	1	3	1	1	Very bad	University cycle	Have difficulties
402	Dakar	Women	74	6	6	6	7	5	Yes	4	1	4	3	5	2	5	5	2	5	Good	None	Well
403	Dakar	Women	50	5	4	5	5	5	No	3	4	4	3	3	3	5	5	3	3	Good	None	OK
404	Dakar	Women	21	5	3	6	6	2	Yes	2	3	2	3	3	2	3	5	3	3	Good	1st secondary cycle	Well
405	Dakar	Women	31	1	1	5	5	5	Yes	2	3	5	3	2	3	2	2	2	3	Good	Primary school	OK
406	Dakar	Women	24	7	2	5	5	5	Yes	2	1	3	5	3	4	4	3	3	3	Good	University cycle	Well
407	Dakar	Men	27	5	5	2	5	2	No	4	4	3	3	3	3	5	5	4	4	Good	Primary school	OK
408	Dakar	Men	20	2	6	6	6	2	Yes	1	3	2	3	2	3	2	3	3	3	Good	2nd secondary cycle secondaire	Well
409	Dakar	Women	43	6	2	2	6	5	Yes	2	4	2	4	4	2	4	5	1	1	Good	Primary school	Well
410	Dakar	Women	34	2	6	7	7	7	Yes	1	1	1	4	4	4	5	5	5	3	Good	University cycle	Well
411	Dakar	Women	30	2	1	2	2	2	Yes	5	4	5	4	5	4	4	5	1	3	Very bad	1st secondary cycle	OK
412	Dakar	Men	39	1	2	1	1	6	No	4	5	5	2	3	5	2	2	5	4	Very bad	2nd secondary cycle secondaire	Well
413	Dakar	Women	30	6	5	4	6	5	Yes	2	1	1	3	4	2	5	1	1	1	Good	None	OK
414	Dakar	Men	29	4	2	6	6	2	Yes	2	4	3	5	2	3	3	5	3	2	Good	University cycle	OK
415	Dakar	Women	32	1	2	1	5	1	No	3	3	4	3	3	3	4	2	4	4	Good	1st secondary cycle	OK
416	Dakar	Women	44	1	5	5	5	5	Yes	3	5	5	3	1	2	2	5	1	3	Good	None	Have difficulties
417	Dakar	Women	32	2	3	6	6	2	Yes	1	1	3	5	3	3	5	5	3	2	Good	Primary school	OK
418	Dakar	Women	29	5	7	7	7	6	Yes	4	1	5	5	4	4	5	5	3	2	Very bad	Primary school	Well
419	Dakar	Men	22	3	5	6	6	2	Yes	2	3	2	4	3	3	5	5	3	2	Good	University cycle	OK
420	Dakar	Women	29	6	2	2	6	5	Yes	2	3	5	1	2	1	5	3	1	5	Very bad	Primary school	OK
421	Dakar	Men	44	5	2	1	6	5	No	4	5	2	3	1	2	3	1	1	4	Very bad	Primary school	OK
422	Dakar	Men	21	2	2	6	6	2	Yes	1	1	1	4	2	4	5	5	1	1	Good	Primary school	Well
423	Dakar	Women	35	2	2	2	5	6	Yes	3	4	3	3	3	3	5	4	4	3	Good	None	OK
424	Dakar	Women	58	2	2	5	5	2	Yes	1	4	2	3	3	3	2	3	5	4	Very bad	1st secondary cycle	OK
425	Dakar	Women	28	5	1	1	6	7	Yes	4	2	5	5	3	5	3	5	4	3	Good	1st secondary cycle	OK
426	Dakar	Women	24	7	6	7	5	7	Yes	3	4	4	3	4	4	5	3	3	4	Good	Primary school	OK
427	Dakar	Women	32	6	2	2	2	4	No	4	4	3	4	1	4	3	2	4	4	Good	None	Have difficulties
428	Dakar	Men	27	3	2	2	5	5	Yes	2	3	3	3	2	3	4	4	3	3	Good	1st secondary cycle	Have difficulties
429	Dakar	Men	32	6	2	5	5	4	Yes	2	2	3	3	3	4	4	4	2	2	Good	Primary school	Have difficulties
430	Dakar	Men	35	2	2	2	4	2	Yes	1	4	3	4	2	1	4	3	2	2	Very bad	1st secondary cycle	Have difficulties
431	Dakar	Women	27	1	5	6	6	6	Yes	1	2	4	4	4	3	4	4	3	3	Good	University cycle	OK
431	Dakar	Women	27	1	5	6	6	6	Yes	1	2	4	4	4	3	4	4	3	3	Good	University cycle	OK
432	Dakar	Men	26	5	5	3	5	1	Yes	5	5	5	3	1	1	5	5	5	5	Good	University cycle	OK
433	Dakar	Women	40	2	3	5	4	5	Yes	4	4	3	3	2	3	5	3	3	2	Good	None	OK but have to be carefull
434	Dakar	Men	27	6	6	6	6	6	Yes	1	3	3	3	2	4	4	3	2	3	Very good	None	Well
435	Dakar	Men	40	1	2	2	2	2	No	4	4	4	3	3	4	2	2	4	4	Good	Primary school	OK
436	Dakar	Women	80	6	6	4	5	5	Yes	2	3	3	3	4	5	2	3	3	4	Very bad	None	OK
437	Dakar	Women	21	2	2	4	4	3	Yes	4	3	4	3	3	3	4	3	2	3	Very bad	1st secondary cycle	OK
438	Dakar	Men	56	5	2	3	5	3	No	1	4	4	4	2	5	4	3	4	5	Very bad	Primary school	OK but have to be carefull
439	Dakar	Women	45	2	2	2	2	2	No	1	4	2	2	2	3	1	2	3	4	Good	University cycle	OK
440	Dakar	Men	26	6	2	4	6	5	Yes	3	3	3	4	3	2	4	3	2	2	Good	University cycle	OK
441	Dakar	Women	49	6	4	3	3	6	Yes	3	4	4	2	2	2	5	4	4	5	Good	None	OK but have to be carefull
442	Dakar	Women	38	2	4	3	4	5	Yes	4	3	3	3	4	2	2	3	3	3	Good	None	OK but have to be carefull
443	Dakar	Men	56	6	6	5	6	6	Yes	1	1	1	5	5	1	4	4	3	1	Good	University cycle	OK
444	Dakar	Women	20	2	2	4	6	3	Yes	4	4	4	4	2	2	4	2	2	2	Very bad	2nd secondary cycle secondaire	OK
445	Dakar	Women	36	6	4	5	6	4	Yes	2	3	4	4	3	2	3	2	2	3	Good	None	OK
446	Dakar	Men	20	2	2	2	3	3	Yes	1	3	3	4	2	4	4	3	3	4	Good	Primary school	Have difficulties
447	Dakar	Women	57	6	6	5	5	6	Yes	3	4	2	3	3	3	2	1	1	1	Very bad	None	OK
448	Dakar	Women	25	5	3	3	4	4	Yes	1	2	4	5	4	3	2	3	2	2	Good	University cycle	OK
449	Dakar	Men	22	2	2	4	5	6	Yes	1	4	4	4	3	2	4	4	2	2	Good	Primary school	OK
450	Dakar	Men	51	6	2	4	3	3	No	3	4	3	3	2	4	4	2	4	4	Good	1st secondary cycle	Have difficulties
451	Dakar	Men	22	3	2	4	4	4	Yes	1	4	3	2	2	3	4	3	5	5	Good	None	OK
452	Dakar	Women	35	2	2	4	4	4	No	4	4	3	4	2	3	2	2	2	3	Good	None	OK but have to be carefull
453	Dakar	Men	52	2	2	5	5	4	Yes	1	3	3	4	2	4	4	4	3	3	Good	Primary school	OK
454	Dakar	Women	33	4	2	3	3	4	Yes	5	4	4	2	2	3	2	2	4	4	Very bad	Primary school	OK
455	Dakar	Women	39	2	2	2	2	3	No	3	4	4	2	2	4	3	2	5	4	Very bad	Primary school	OK
456	Dakar	Women	21	6	3	5	5	3	Yes	4	2	4	4	2	2	4	3	4	4	Very bad	1st secondary cycle	OK
457	Dakar	Men	61	2	5	5	5	6	Yes	4	4	3	2	2	4	5	4	4	2	Very bad	None	Have difficulties
458	Dakar	Men	31	3	3	5	5	6	Yes	4	2	2	4	3	2	2	3	3	4	Good	None	OK
459	Dakar	Women	24	6	6	6	6	6	Yes	2	2	2	4	4	4	4	4	2	2	Good	None	Well
460	Dakar	Men	64	6	6	6	6	6	Yes	1	2	1	1	4	1	4	4	1	1	Very bad	None	Well
461	Dakar	Men	52	6	3	6	6	3	Yes	2	2	2	4	2	4	3	4	3	4	Good	1st secondary cycle	OK
462	Dakar	Women	43	6	6	6	6	3	Yes	4	4	4	2	2	2	3	3	3	4	Good	Primary school	OK
463	Dakar	Women	65	6	5	6	6	6	No	1	3	3	2	3	3	4	3	4	4	Very bad	Primary school	OK but have to be carefull
464	Dakar	Women	30	6	6	6	6	6	Yes	1	4	2	4	4	4	4	4	1	1	Good	None	Well
465	Dakar	Men	28	3	3	3	3	5	Yes	1	4	4	2	3	3	4	4	3	3	Good	None	OK
466	Dakar	Men	36	6	3	2	2	2	Yes	1	4	3	4	2	4	5	4	3	4	Good	University cycle	Well
467	Dakar	Women	25	6	6	6	6	4	Yes	1	4	1	4	4	4	4	4	2	1	Good	1st secondary cycle	Well
468	Dakar	Women	55	6	5	3	4	3	Yes	3	3	3	2	2	4	4	2	3	3	Very bad	Primary school	Have difficulties
469	Dakar	Men	20	6	6	5	6	6	Yes	1	1	2	4	4	4	4	3	3	4	Good	None	OK
470	Dakar	Women	24	3	3	3	3	3	Yes	4	4	4	2	2	3	3	2	4	4	Very bad	None	Have difficulties
471	Dakar	Women	22	5	3	3	2	5	Yes	3	4	4	4	2	2	4	3	4	2	Good	University cycle	OK but have to be carefull
472	Dakar	Women	29	2	2	4	3	3	Yes	1	2	3	4	3	3	4	3	4	4	Good	University cycle	Well
473	Dakar	Men	26	6	6	6	6	6	Yes	1	3	3	4	3	4	4	4	4	4	Good	Primary school	OK
474	Dakar	Women	33	6	6	5	6	6	Yes	1	3	4	4	3	4	4	3	4	3	Good	Primary school	OK
475	Dakar	Men	24	3	2	5	5	3	Yes	4	3	3	3	2	4	5	2	3	3	Very bad	University cycle	Well
476	Dakar	Men	46	6	3	3	6	6	Yes	3	3	2	2	3	3	4	3	3	3	Very bad	Primary school	OK but have to be carefull
477	Dakar	Men	24	6	6	5	3	2	No	1	4	1	4	3	2	4	4	3	4	Good	Primary school	OK
478	Dakar	Women	33	5	2	5	5	5	Yes	1	1	2	4	4	4	4	4	4	3	Good	2nd secondary cycle secondaire	OK
479	Dakar	Men	41	6	6	5	5	2	Yes	3	3	4	4	4	3	5	4	1	1	Good	2nd secondary cycle secondaire	OK but have to be carefull
480	Dakar	Men	25	2	2	2	2	2	No	3	2	3	4	2	2	5	2	4	4	Bad	Primary school	Well
481	Dakar	Men	23	6	3	3	3	6	Yes	4	4	4	4	3	4	4	4	2	4	Excellent	Primary school	OK
482	Dakar	Women	29	4	2	5	5	6	No	3	4	3	3	2	4	3	3	4	4	Good	University cycle	OK
483	Dakar	Women	20	6	6	6	6	6	Yes	1	1	3	2	4	4	4	3	4	4	Very good	Primary school	OK
484	Dakar	Men	39	7	5	4	6	3	Yes	3	3	3	4	3	3	2	3	2	2	Good	Primary school	OK
485	Dakar	Women	46	3	5	6	6	6	Yes	2	4	4	2	4	2	3	4	3	2	Good	Primary school	OK but have to be carefull
486	Dakar	Women	60	3	5	6	6	7	Yes	5	3	3	2	2	2	4	2	4	4	Very good	None	OK
487	Dakar	Men	73	6	6	5	6	6	Yes	2	1	2	4	4	4	5	4	2	2	Very bad	1st secondary cycle	OK
488	Dakar	Women	34	7	4	4	5	6	No	3	4	4	4	4	4	4	2	4	4	Good	None	Have difficulties
489	Dakar	Men	37	1	5	3	3	6	Yes	2	1	2	2	4	2	4	4	4	4	Very bad	1st secondary cycle	OK
490	Dakar	Women	23	7	2	4	4	2	Yes	3	3	3	3	3	2	1	2	3	3	Good	University cycle	Well
491	Dakar	Women	63	3	2	3	3	3	No	4	4	4	2	3	3	4	2	4	4	Bad	None	Have difficulties
492	Dakar	Women	49	3	6	2	5	6	Yes	5	5	3	3	1	5	2	5	2	5	Very bad	1st secondary cycle	Have difficulties
493	Dakar	Women	36	2	4	5	7	2	Yes	2	3	1	4	2	4	1	2	1	2	Good	1st secondary cycle	OK
494	Dakar	Men	21	7	2	5	7	2	Yes	1	2	4	1	1	2	5	1	1	1	Very good	Primary school	OK
495	Dakar	Women	21	6	3	6	6	3	Yes	2	2	2	1	4	3	4	3	2	1	Good	None	OK
496	Dakar	Women	22	3	2	5	6	5	No	2	3	3	5	3	3	5	4	1	4	Very bad	1st secondary cycle	OK
497	Dakar	Men	27	1	2	6	2	6	Yes	5	3	5	5	1	4	5	5	5	5	Very bad	Primary school	OK
498	Dakar	Women	27	7	7	7	6	6	Yes	2	1	2	3	3	4	5	2	1	1	Good	Primary school	OK
499	Dakar	Women	35	6	6	5	6	6	Yes	2	2	4	5	1	5	5	2	4	5	Good	Primary school	OK
500	Dakar	Women	40	2	2	3	5	2	Yes	1	2	5	3	1	5	1	1	4	5	Very bad	Primary school	OK
501	Dakar	Women	30	6	2	5	5	1	Yes	1	1	2	1	2	1	5	4	1	1	Good	None	OK
502	Dakar	Women	34	2	5	5	6	6	Yes	5	3	2	5	3	5	5	5	1	1	Good	Primary school	Well
503	Dakar	Women	24	5	2	2	5	2	Yes	3	3	2	1	1	3	4	3	3	1	Good	University cycle	OK
504	Dakar	Men	37	7	2	2	6	6	No	3	5	5	4	3	4	4	3	4	3	Good	1st secondary cycle	Have difficulties
505	Dakar	Men	33	7	2	2	7	5	Yes	4	2	2	5	2	2	5	4	4	4	Good	1st secondary cycle	OK
506	Dakar	Men	33	6	2	1	5	5	Yes	2	4	3	3	4	4	5	5	2	3	Good	Primary school	OK
507	Dakar	Women	29	7	2	2	2	2	Yes	2	5	5	5	4	3	1	5	3	3	Excellent	1st secondary cycle	OK
508	Dakar	Men	30	5	3	2	6	2	Yes	2	3	2	2	3	2	2	3	2	3	Very bad	1st secondary cycle	OK
509	Dakar	Women	23	7	7	2	2	2	No	4	4	4	3	2	1	5	3	1	5	Good	1st secondary cycle	OK
510	Dakar	Men	36	7	7	5	7	5	Yes	2	4	4	4	2	1	3	3	5	2	Good	2nd secondary cycle secondaire	OK
511	Dakar	Men	23	2	2	5	5	6	Yes	1	3	3	4	3	5	5	5	1	5	Good	University cycle	OK
512	Dakar	Women	38	7	7	5	6	6	Yes	5	5	5	3	1	5	1	3	5	5	Good	2nd secondary cycle secondaire	Have difficulties
513	Dakar	Women	28	4	5	3	7	3	Yes	1	5	2	5	2	5	5	2	2	4	Good	University cycle	OK
514	Dakar	Women	21	4	7	2	5	7	Yes	4	4	3	2	5	4	5	4	3	3	Very good	University cycle	OK but have to be carefull
515	Dakar	Men	79	3	3	5	5	5	Yes	1	2	1	4	4	3	4	4	1	1	Very bad	Primary school	OK
516	Dakar	Men	49	2	2	4	4	5	Yes	3	4	3	2	3	3	4	3	3	4	Very bad	Primary school	Have difficulties
517	Dakar	Men	23	3	5	6	6	7	Yes	1	1	1	4	4	1	5	4	1	1	Good	University cycle	OK
518	Dakar	Men	20	3	3	3	5	5	Yes	3	2	3	2	3	3	3	3	1	3	Good	University cycle	OK
519	Dakar	Women	27	2	3	3	6	3	Yes	3	1	4	4	3	3	4	3	3	4	Good	1st secondary cycle	OK
520	Dakar	Men	59	3	6	5	5	4	Yes	2	4	3	4	4	4	5	3	3	2	Good	1st secondary cycle	OK
521	Dakar	Men	38	3	3	3	5	6	No	2	1	2	1	1	1	5	4	1	1	Good	None	OK but have to be carefull
522	Dakar	Men	30	6	3	6	6	3	Yes	3	4	3	2	3	3	5	3	3	3	Good	1st secondary cycle	OK
523	Dakar	Women	37	6	6	5	6	4	Yes	4	4	3	2	3	3	4	4	1	1	Good	None	OK but have to be carefull
524	Dakar	Men	26	3	3	2	6	3	Yes	2	2	1	4	4	2	4	4	4	4	Excellent	Primary school	OK but have to be carefull
525	Dakar	Women	28	7	5	6	6	6	Yes	2	3	2	3	4	4	4	4	1	1	Good	Primary school	OK
526	Dakar	Men	25	6	3	6	6	3	Yes	2	3	2	2	3	3	4	4	4	3	Good	1st secondary cycle	OK
527	Dakar	Women	36	2	7	6	7	6	Yes	1	1	3	2	4	5	5	4	5	1	Very good	Primary school	Well
528	Dakar	Women	33	1	2	2	6	6	Yes	1	3	3	5	2	2	5	4	1	1	Good	Primary school	OK
529	Dakar	Women	28	3	3	5	5	6	Yes	3	2	2	4	3	2	4	4	2	3	Very good	Primary school	OK
530	Dakar	Men	38	2	1	3	1	1	Yes	1	1	2	4	2	4	2	2	3	3	Good	1st secondary cycle	OK but have to be carefull
531	Dakar	Women	39	2	1	3	5	5	No	2	4	2	2	2	4	4	4	3	2	Good	1st secondary cycle	OK but have to be carefull
532	Dakar	Men	24	3	2	2	5	2	Yes	4	1	4	3	2	1	2	4	4	3	Good	2nd secondary cycle secondaire	OK but have to be carefull
533	Dakar	Men	32	1	1	2	2	2	Yes	4	4	4	2	5	2	3	4	4	4	Very bad	Primary school	Have difficulties
534	Dakar	Women	28	5	3	3	6	6	Yes	4	4	4	3	2	4	4	3	4	4	Very bad	Primary school	OK but have to be carefull
535	Dakar	Men	53	2	2	5	2	2	Yes	1	4	4	3	2	3	4	2	1	1	Very good	2nd secondary cycle secondaire	OK
536	Dakar	Men	32	2	2	2	2	2	No	4	4	4	3	1	4	4	3	2	4	Very bad	University cycle	Have difficulties
537	Dakar	Men	33	1	5	5	6	5	Yes	4	5	5	3	3	4	1	3	4	5	Good	1st secondary cycle	OK
538	Dakar	Men	24	7	2	5	7	5	Yes	2	2	2	5	4	3	4	4	3	2	Good	University cycle	Well
539	Dakar	Men	22	7	2	5	7	5	Yes	3	1	2	5	3	4	5	5	2	1	Good	2nd secondary cycle secondaire	OK but have to be carefull
540	Dakar	Women	21	3	7	7	4	5	Yes	2	3	5	5	5	5	5	4	3	2	Good	1st secondary cycle	OK
541	Dakar	Women	34	6	7	5	3	2	Yes	4	4	5	2	5	4	4	3	1	2	Good	University cycle	OK
542	Dakar	Men	24	5	5	5	6	5	Yes	2	2	2	4	2	1	5	2	1	2	Good	1st secondary cycle	Well
543	Dakar	Men	36	3	2	7	7	7	Yes	1	1	3	5	3	4	5	5	1	4	Good	Primary school	Well
544	Dakar	Men	26	2	2	2	4	5	Yes	1	4	4	1	1	5	4	1	3	1	Bad	1st secondary cycle	OK
545	Dakar	Men	57	1	7	3	5	3	Yes	2	5	2	5	3	2	4	5	2	4	Very bad	1st secondary cycle	Have difficulties
546	Dakar	Women	34	2	4	2	2	3	No	1	3	5	3	1	1	1	1	1	3	Bad	Primary school	Have difficulties
547	Dakar	Women	39	1	5	2	1	5	Yes	1	2	4	5	2	4	5	5	3	2	Good	University cycle	OK
548	Dakar	Women	22	2	5	2	2	6	Yes	2	3	5	5	3	3	4	1	3	4	Good	Primary school	OK but have to be carefull
549	Dakar	Women	57	6	2	5	6	5	Yes	1	3	4	5	2	2	4	5	1	1	Good	Primary school	OK
550	Dakar	Women	20	5	7	7	5	1	No	4	3	5	5	2	4	1	3	3	4	Good	2nd secondary cycle secondaire	OK
551	Dakar	Men	25	2	1	2	6	6	Yes	3	3	2	4	3	1	3	3	3	4	Good	None	OK
552	Dakar	Men	28	3	3	3	3	5	No	1	3	1	3	2	2	4	3	3	3	Good	Primary school	OK
553	Dakar	Men	31	3	4	3	4	5	Yes	4	3	3	3	3	3	4	2	2	2	Good	None	OK
554	Dakar	Men	56	3	2	6	6	4	Yes	1	3	3	3	3	3	4	3	2	2	Good	Primary school	OK
555	Dakar	Women	32	2	2	3	6	2	Yes	2	4	3	4	3	3	1	4	3	3	Very bad	1st secondary cycle	OK
556	Dakar	Women	21	1	2	6	6	3	Yes	4	4	4	4	2	4	4	2	3	4	Good	University cycle	OK but have to be carefull
557	Dakar	Women	37	5	6	6	6	4	Yes	3	1	2	4	4	4	1	4	1	1	Good	1st secondary cycle	OK
558	Dakar	Women	56	2	6	6	6	6	Yes	4	4	1	4	4	4	4	4	1	1	Very bad	Primary school	OK but have to be carefull
559	Dakar	Women	26	6	3	5	5	6	Yes	1	4	1	2	3	3	4	3	3	3	Good	None	OK but have to be carefull
560	Dakar	Women	48	2	5	3	3	3	Yes	2	3	3	3	3	4	4	3	3	4	Good	Primary school	OK
561	Dakar	Men	68	3	3	4	5	2	No	2	3	2	3	4	2	5	4	1	1	Good	1st secondary cycle	OK but have to be carefull
562	Dakar	Men	33	5	6	5	5	6	Yes	2	4	1	4	4	4	4	3	1	1	Good	1st secondary cycle	OK
563	Dakar	Men	28	6	2	3	2	3	No	2	4	3	4	1	4	4	4	4	1	Good	2nd secondary cycle secondaire	OK but have to be carefull
564	Dakar	Men	27	3	4	4	4	6	Yes	2	4	4	4	2	2	3	3	3	2	Good	University cycle	OK
565	Dakar	Women	33	6	3	6	5	6	Yes	4	4	3	1	3	3	4	2	3	4	Good	Primary school	OK but have to be carefull
566	Dakar	Women	23	2	5	5	6	6	No	1	4	3	4	4	4	4	4	3	4	Good	Primary school	OK
567	Dakar	Men	35	6	6	3	5	5	Yes	1	3	2	3	2	3	2	3	3	1	Good	1st secondary cycle	OK but have to be carefull
568	Dakar	Women	60	6	6	6	6	6	Yes	2	4	4	2	3	2	4	3	1	1	Good	Primary school	OK
569	Dakar	Men	45	6	3	4	6	6	No	1	4	2	4	4	4	4	4	3	3	Good	Primary school	OK
570	Dakar	Men	23	3	3	3	3	2	Yes	2	4	4	4	1	4	4	4	1	1	Good	2nd secondary cycle secondaire	Well
571	Dakar	Women	52	2	7	7	7	7	Yes	1	1	4	5	3	4	4	4	1	1	Very bad	Primary school	Well
572	Dakar	Women	25	6	7	7	7	6	Yes	2	1	1	3	1	1	3	4	1	1	Very bad	Primary school	Well
573	Dakar	Men	62	7	5	7	7	7	Yes	2	1	3	5	3	3	2	4	1	1	Good	Primary school	OK
574	Dakar	Men	39	7	2	7	7	7	Yes	4	4	3	4	3	3	4	3	3	3	Good	Primary school	Well
575	Dakar	Men	32	7	5	7	7	6	Yes	1	1	1	4	4	1	1	4	1	1	Good	None	Well
576	Dakar	Men	23	2	2	2	6	2	Yes	1	4	4	3	1	1	2	1	3	2	Excellent	Primary school	Well
577	Dakar	Women	49	7	2	6	6	5	Yes	1	5	1	1	1	5	4	2	3	5	Bad	None	OK but have to be carefull
578	Dakar	Women	24	7	6	6	6	6	Yes	3	4	1	2	2	4	3	2	1	1	Good	Primary school	OK
579	Dakar	Men	25	7	6	4	3	5	Yes	1	3	2	1	1	2	2	3	2	3	Very bad	None	Have difficulties
580	Dakar	Men	27	3	2	6	7	6	Yes	1	1	2	3	1	1	2	4	1	1	Good	1st secondary cycle	OK
581	Dakar	Women	39	7	7	6	7	7	Yes	2	2	3	4	3	3	3	5	1	1	Good	University cycle	OK
582	Dakar	Women	34	7	7	7	7	7	Yes	5	5	5	4	1	5	4	1	5	5	Good	Primary school	Well
583	Dakar	Women	23	1	1	1	5	5	Yes	1	1	5	2	2	1	2	3	1	1	Good	University cycle	Well
584	Dakar	Men	23	2	2	2	2	2	Yes	3	3	3	3	2	2	3	3	2	3	Good	Primary school	OK
585	Dakar	Men	34	2	2	4	6	6	Yes	1	5	4	2	2	5	5	5	1	2	Good	1st secondary cycle	OK
586	Dakar	Men	41	7	7	7	7	7	Yes	2	5	1	4	3	3	2	3	1	1	Very bad	None	Have difficulties
587	Dakar	Men	34	5	2	2	4	3	Yes	1	2	4	3	3	3	2	3	2	2	Very good	1st secondary cycle	OK
588	Dakar	Men	33	2	2	3	2	2	Yes	1	4	4	4	2	3	4	4	2	2	Good	Primary school	OK but have to be carefull
589	Dakar	Men	46	6	5	5	6	5	Yes	2	1	4	4	4	2	3	4	1	1	Good	Primary school	OK
590	Dakar	Men	20	3	3	3	3	5	No	2	4	4	5	4	3	4	4	3	3	Very good	Primary school	Have difficulties
591	Dakar	Men	20	1	2	4	4	5	Yes	2	3	3	4	3	3	4	3	2	2	Good	2nd secondary cycle secondaire	OK
592	Dakar	Men	27	2	4	4	5	4	Yes	1	2	4	5	3	2	4	4	3	3	Good	Primary school	OK
593	Dakar	Men	42	4	2	3	3	2	Yes	2	3	4	4	3	2	3	3	2	2	Good	Primary school	OK
594	Dakar	Women	20	2	2	2	5	6	Yes	1	5	5	4	4	1	2	4	4	1	Very bad	2nd secondary cycle secondaire	OK
595	Dakar	Men	24	6	6	6	6	4	Yes	1	2	2	2	4	4	2	3	1	1	Good	2nd secondary cycle secondaire	Well
596	Dakar	Women	23	3	3	4	5	5	Yes	1	2	4	4	4	2	3	3	1	1	Good	None	OK but have to be carefull
597	Dakar	Women	20	6	3	3	3	3	Yes	5	5	5	2	3	4	3	3	3	2	Good	2nd secondary cycle secondaire	OK
598	Dakar	Women	44	5	5	6	6	6	Yes	1	3	1	5	3	3	5	4	3	3	Very bad	2nd secondary cycle secondaire	Well
599	Dakar	Women	34	6	5	6	6	6	Yes	2	2	4	4	4	2	5	4	2	2	Good	Primary school	OK
600	Dakar	Women	22	2	5	5	5	6	Yes	4	4	4	5	4	2	4	4	4	2	Good	University cycle	OK
601	Dakar	Women	53	5	5	5	6	7	Yes	1	2	4	4	3	2	5	5	2	2	Good	Primary school	OK but have to be carefull
602	Dakar	Women	33	1	5	7	7	1	Yes	2	1	4	5	4	3	2	4	2	2	Good	Primary school	Well
603	Dakar	Women	21	7	5	6	6	1	Yes	2	3	2	5	2	5	1	2	1	1	Good	Primary school	OK
604	Dakar	Women	52	3	5	5	5	5	Yes	2	3	3	3	3	3	3	2	2	2	Very bad	Primary school	OK
605	Dakar	Women	47	1	5	5	5	1	Yes	1	3	1	5	3	3	4	4	3	3	Very bad	Primary school	Have difficulties
605	Dakar	Women	47	1	5	5	5	1	Yes	1	3	1	5	3	3	4	4	3	3	Very bad	Primary school	Have difficulties
606	Dakar	Men	26	7	5	5	5	5	Yes	1	1	1	5	1	3	5	5	1	1	Good	University cycle	OK
607	Dakar	Women	39	7	5	7	7	7	Yes	3	1	3	4	1	2	5	4	2	1	Good	1st secondary cycle	OK
608	Dakar	Men	30	1	5	5	5	5	Yes	1	2	2	5	2	2	5	5	2	2	Very good	Primary school	OK
609	Dakar	Men	27	1	5	6	7	1	Yes	1	4	4	4	1	4	5	4	1	1	Good	None	OK
610	Dakar	Women	83	7	5	5	7	5	Yes	1	1	4	4	3	3	3	3	2	2	Bad	None	OK
611	Dakar	Women	26	3	2	3	5	6	Yes	1	1	3	4	2	2	4	3	3	1	Good	University cycle	OK
612	Dakar	Women	39	2	3	3	3	6	Yes	1	3	3	2	2	2	4	3	3	3	Good	None	OK but have to be carefull
613	Dakar	Women	33	3	3	3	3	3	Yes	4	3	2	3	3	3	1	3	3	3	Very bad	Primary school	OK
614	Dakar	Women	32	4	3	3	3	3	Yes	2	3	3	2	3	4	1	2	3	3	Good	None	OK
615	Dakar	Women	53	6	3	3	4	6	No	1	1	1	3	3	3	4	3	3	3	Very good	Primary school	OK
616	Dakar	Women	69	6	5	5	5	5	Yes	1	3	2	4	4	3	4	3	1	1	Very bad	None	OK
617	Dakar	Men	27	1	7	2	4	5	No	1	4	4	3	1	2	4	2	1	1	Good	University cycle	Well
618	Dakar	Women	45	6	1	2	5	2	No	4	5	4	5	3	5	5	4	1	4	Good	1st secondary cycle	Have difficulties
619	Dakar	Women	39	7	3	2	6	2	Yes	1	1	3	4	3	5	5	5	2	3	Good	Primary school	OK
620	Dakar	Women	34	2	6	6	6	1	No	3	5	5	3	3	5	2	5	3	2	Very good	1st secondary cycle	Well
621	Dakar	Men	30	3	2	3	4	2	No	1	3	4	4	3	3	2	2	1	4	Good	Primary school	OK
622	Dakar	Men	20	6	5	3	5	5	Yes	1	2	1	3	3	3	2	1	1	1	Good	Primary school	OK
623	Dakar	Men	21	1	6	6	6	6	Yes	1	3	1	3	3	3	1	3	1	1	Good	Primary school	OK
624	Dakar	Men	28	6	4	5	6	6	Yes	1	4	1	4	4	4	4	4	4	4	Good	None	Well
625	Dakar	Men	38	3	3	5	5	6	Yes	1	3	2	4	4	4	3	1	1	1	Good	Primary school	Well
626	Dakar	Men	48	5	4	5	5	7	Yes	1	1	2	4	4	4	5	3	4	4	Very good	Primary school	OK
627	Dakar	Men	40	3	4	5	5	6	Yes	1	4	2	3	3	3	3	4	4	4	Good	None	OK but have to be carefull
628	Dakar	Men	55	6	2	4	6	2	Yes	2	4	2	4	4	4	4	1	1	1	Good	None	OK
629	Dakar	Women	25	6	2	6	6	6	Yes	2	1	3	4	3	3	5	2	3	3	Good	Primary school	OK
630	Dakar	Women	27	1	2	4	5	2	No	1	4	3	1	4	1	1	4	4	3	Good	University cycle	Well
631	Dakar	Men	20	7	6	6	6	6	Yes	1	3	3	3	4	3	2	3	2	3	Very bad	2nd secondary cycle secondaire	Well
632	Dakar	Men	39	2	3	2	2	4	No	5	5	5	2	2	3	3	2	3	4	Good	Primary school	OK but have to be carefull
633	Dakar	Men	36	5	4	5	6	6	Yes	2	2	3	4	3	2	5	3	2	2	Good	Primary school	OK
634	Dakar	Men	29	1	1	5	2	5	Yes	3	4	4	3	2	3	4	2	3	3	Very bad	None	OK but have to be carefull
635	Dakar	Men	29	6	5	5	6	6	Yes	1	2	3	4	4	2	4	3	2	2	Bad	University cycle	OK
636	Dakar	Women	29	5	5	6	6	6	Yes	3	3	3	4	2	3	4	3	3	3	Good	Primary school	OK
637	Dakar	Men	46	1	4	4	4	2	No	2	4	4	2	2	3	5	2	1	2	Very bad	2nd secondary cycle secondaire	OK
638	Dakar	Men	31	3	3	5	5	2	Yes	1	2	3	4	3	2	4	4	1	1	Good	1st secondary cycle secondaire	OK
639	Dakar	Men	24	5	4	4	6	6	Yes	2	1	2	3	3	2	5	3	3	1	Good	University cycle	Well
640	Dakar	Men	52	6	5	5	6	5	Yes	3	3	3	4	3	3	4	3	3	2	Good	University cycle	OK
641	Dakar	Women	60	4	2	2	3	5	No	3	3	3	3	2	3	2	3	4	4	Good	None	OK but have to be carefull
642	Dakar	Men	41	6	2	4	5	5	No	5	4	3	3	3	2	4	4	3	4	Good	None	OK
643	Dakar	Men	25	2	2	3	5	5	No	2	4	3	5	3	3	4	4	5	4	Good	Primary school	Have difficulties
644	Dakar	Men	26	3	5	2	6	5	Yes	2	2	3	4	3	2	5	4	2	2	Good	None	OK
644	Dakar	Men	26	3	5	2	6	5	Yes	2	2	3	4	3	2	5	4	2	2	Good	None	OK
645	Dakar	Men	71	2	1	3	3	4	Yes	5	4	4	3	2	3	3	2	4	4	Very bad	Primary school	Have difficulties
646	Dakar	Women	49	1	1	4	4	5	Yes	2	3	3	4	4	2	3	4	2	2	Bad	Primary school	OK but have to be carefull
647	Dakar	Men	36	4	4	4	5	5	Yes	3	3	4	4	2	3	4	2	5	4	Very bad	Primary school	OK but have to be carefull
648	Dakar	Men	42	3	5	6	5	4	Yes	1	2	2	5	4	2	4	4	2	2	Very bad	1st secondary cycle	OK but have to be carefull
649	Dakar	Men	45	3	3	5	5	5	No	3	4	4	3	2	3	4	2	3	3	Very good	None	OK but have to be carefull
650	Dakar	Women	32	6	6	6	6	5	Yes	2	2	2	4	4	2	4	4	1	2	Very good	1st secondary cycle	OK
651	Dakar	Men	46	1	5	5	5	5	Yes	2	2	3	4	2	2	4	4	3	3	Good	Primary school	Have difficulties
652	Dakar	Men	31	3	5	2	6	5	Yes	4	3	3	4	3	1	5	3	2	2	Good	Primary school	OK
653	Dakar	Men	37	2	2	2	3	3	Yes	2	3	3	4	2	3	5	4	3	4	Good	Primary school	OK but have to be carefull
654	Dakar	Men	24	2	4	3	5	4	Yes	2	3	3	3	4	4	4	5	2	2	Good	University cycle	OK
655	Dakar	Men	42	2	3	3	3	5	Yes	2	3	3	2	3	3	2	3	4	4	Very bad	None	OK
656	Dakar	Men	29	4	2	2	3	5	Yes	5	3	3	4	2	2	2	3	3	4	Good	1st secondary cycle	Have difficulties
657	Dakar	Women	25	2	5	5	5	6	Yes	2	2	3	4	4	2	5	4	2	2	Good	None	OK
657	Dakar	Women	25	2	5	5	5	6	Yes	2	2	3	4	4	2	5	4	2	2	Good	None	OK
658	Dakar	Women	20	5	3	3	4	4	Yes	4	3	3	3	2	2	4	4	3	3	Good	None	OK but have to be carefull
659	Dakar	Men	35	2	5	2	3	6	Yes	2	3	3	3	4	2	5	4	2	2	Good	Primary school	OK
660	Dakar	Men	51	2	2	3	3	5	Yes	2	4	3	4	2	3	3	3	4	4	Very bad	Primary school	Have difficulties
661	Dakar	Women	26	2	5	6	6	5	Yes	3	3	4	5	4	4	5	4	1	1	Good	University cycle	OK
662	Dakar	Men	43	7	5	6	6	6	No	1	1	1	4	4	4	4	4	1	1	Excellent	2nd secondary cycle secondaire	OK but have to be carefull
663	Dakar	Women	29	1	5	5	6	5	Yes	1	2	5	5	3	3	4	3	1	2	Good	1st secondary cycle secondaire	Well
664	Dakar	Women	37	1	2	2	5	5	Yes	2	3	1	4	2	2	5	5	2	2	Good	None	OK
665	Dakar	Men	24	1	5	2	1	1	Yes	4	4	4	3	1	3	5	2	4	4	Good	2nd secondary cycle secondaire	Have difficulties
666	Dakar	Women	58	1	6	5	5	5	Yes	2	2	4	5	4	3	4	4	1	1	Very bad	2nd secondary cycle secondaire	OK
667	Dakar	Women	42	7	1	6	2	2	Yes	1	2	3	5	1	4	1	1	1	1	Excellent	2nd secondary cycle secondaire	OK
668	Dakar	Men	32	7	5	5	5	5	Yes	4	4	4	5	1	1	4	4	4	3	Good	University cycle	OK
669	Dakar	Men	45	1	1	5	4	1	Yes	5	5	5	5	4	3	2	4	4	4	Very bad	2nd secondary cycle secondaire	OK
670	Dakar	Men	62	7	6	6	6	4	Yes	2	4	1	3	3	3	4	4	1	1	Good	None	OK
670	Dakar	Men	62	7	6	6	6	4	Yes	2	4	1	3	3	3	4	4	1	1	Good	None	OK
671	Dakar	Women	39	2	3	2	3	5	Yes	3	4	3	3	1	3	2	2	4	4	Very bad	None	Have difficulties
671	Dakar	Women	39	2	3	2	3	5	Yes	3	4	3	3	1	3	2	2	4	4	Very bad	None	Have difficulties
672	Dakar	Women	22	2	2	3	5	5	Yes	4	3	5	4	3	3	1	3	4	2	Very bad	University cycle	Well
673	Dakar	Men	25	6	6	4	5	6	Yes	3	2	5	4	3	4	2	2	1	1	Good	University cycle	OK
674	Dakar	Men	52	6	2	5	5	5	Yes	2	4	2	4	4	5	4	4	3	2	Good	University cycle	Well
675	Dakar	Men	44	2	2	2	5	5	No	4	3	3	4	2	3	5	4	2	2	Good	None	Have difficulties
676	Dakar	Women	30	2	2	2	5	3	No	3	4	4	2	2	4	3	2	3	2	Very bad	2nd secondary cycle secondaire	OK but have to be carefull
677	Dakar	Men	22	6	2	3	6	5	Yes	2	4	3	4	4	2	4	5	3	4	Good	2nd secondary cycle secondaire	OK
678	Dakar	Women	28	2	5	3	6	5	Yes	1	4	3	2	2	4	5	4	2	4	Very bad	University cycle	OK
679	Dakar	Men	40	2	3	5	6	5	Yes	3	4	2	4	4	3	4	3	3	4	Good	University cycle	Well
680	Dakar	Women	45	2	6	5	6	6	Yes	1	2	4	4	2	4	2	3	3	2	Good	1st secondary cycle	Well
681	Dakar	Women	46	7	6	5	7	6	Yes	1	5	5	5	1	5	4	1	5	5	Bad	None	Have difficulties
682	Dakar	Women	24	7	7	7	7	7	Yes	1	1	1	3	3	3	3	4	1	3	Bad	None	Well
683	Dakar	Women	26	6	7	7	7	7	Yes	3	2	4	5	4	2	4	5	2	2	Good	1st secondary cycle	OK
684	Dakar	Women	23	5	1	1	6	7	Yes	2	2	2	5	4	3	2	3	1	2	Good	Primary school	Well
685	Dakar	Women	24	1	1	1	7	1	Yes	1	2	3	4	4	3	2	4	1	1	Good	Primary school	Well
686	Dakar	Men	34	6	6	4	6	6	Yes	1	2	3	3	3	1	4	1	3	3	Excellent	Primary school	OK but have to be carefull
687	Dakar	Men	30	7	5	4	4	1	Yes	1	1	3	3	1	3	3	1	1	3	Good	University cycle	OK but have to be carefull
688	Dakar	Women	30	7	7	7	6	6	Yes	1	2	2	5	5	2	4	2	1	1	Excellent	None	Have difficulties
689	Dakar	Men	63	7	6	2	6	7	Yes	3	4	1	5	1	4	5	1	1	4	Very good	None	Have difficulties
690	Dakar	Men	27	2	5	6	6	5	Yes	1	1	2	5	1	2	3	2	3	4	Bad	Primary school	OK
691	Dakar	Women	39	7	6	3	7	7	Yes	5	1	3	3	4	4	3	3	2	1	Very good	Primary school	OK
692	Dakar	Women	25	6	6	2	6	5	No	1	4	2	3	3	2	5	5	1	1	Good	Primary school	Have difficulties
693	Dakar	Women	21	2	2	2	5	2	Yes	2	3	3	4	4	5	5	3	2	2	Good	1st secondary cycle	OK
694	Dakar	Women	44	2	3	2	6	3	Yes	2	3	2	5	2	3	3	5	1	2	Good	2nd secondary cycle secondaire	Well
695	Dakar	Men	29	7	5	7	7	7	Yes	2	1	3	5	5	3	4	4	1	1	Very good	Primary school	Well
696	Dakar	Men	25	1	3	3	3	5	Yes	4	2	3	4	4	3	1	4	3	1	Good	University cycle	OK
697	Dakar	Men	26	7	5	7	7	7	Yes	3	3	3	3	4	3	3	3	4	1	Good	Primary school	Well
698	Dakar	Men	57	6	3	2	7	3	Yes	1	5	3	5	2	1	5	3	1	4	Good	2nd secondary cycle secondaire	Have difficulties
699	Dakar	Men	40	6	5	6	7	7	Yes	1	3	1	5	1	3	4	5	1	1	Good	Primary school	OK but have to be carefull
700	Dakar	Women	47	7	7	6	7	7	Yes	2	3	2	5	2	4	4	2	2	3	Good	None	OK
701	Dakar	Men	34	5	2	5	6	6	No	2	3	4	3	4	3	3	4	3	3	Very good	Primary school	OK
702	Dakar	Men	20	7	6	6	6	2	Yes	2	4	4	4	3	3	4	4	2	2	Excellent	Primary school	OK but have to be carefull
703	Dakar	Women	49	2	2	2	2	2	Yes	2	3	3	3	2	3	4	3	3	3	Good	None	OK but have to be carefull
704	Dakar	Women	49	6	6	6	6	6	Yes	1	1	2	4	4	3	4	4	1	1	Good	Primary school	OK
705	Dakar	Women	55	6	3	6	6	3	Yes	1	1	3	4	2	2	5	4	2	2	Good	1st secondary cycle	Well
706	Dakar	Women	20	5	3	5	5	6	Yes	1	1	2	4	4	1	4	4	3	1	Good	Primary school	OK
707	Dakar	Women	22	1	4	3	5	5	Yes	1	1	1	4	2	4	4	4	1	3	Good	None	OK but have to be carefull
708	Dakar	Women	34	5	6	6	6	6	Yes	1	1	3	4	2	3	4	4	1	3	Good	Primary school	OK but have to be carefull
709	Dakar	Men	37	4	3	3	3	7	Yes	2	2	3	4	4	2	5	5	1	1	Excellent	1st secondary cycle	OK
710	Dakar	Women	29	7	6	6	7	7	Yes	1	3	3	3	3	3	3	2	1	3	Good	None	OK but have to be carefull
711	Dakar	Women	36	2	7	7	7	7	Yes	3	1	3	3	1	3	3	1	1	1	Very good	Primary school	Have difficulties
712	Dakar	Women	29	2	2	5	6	6	Yes	3	4	4	3	2	3	2	2	3	3	Very bad	1st secondary cycle	OK
713	Dakar	Women	29	7	2	7	7	7	Yes	1	1	2	2	5	3	3	3	1	1	Good	1st secondary cycle	Have difficulties
714	Dakar	Women	59	2	7	7	7	7	Yes	1	2	1	3	3	4	1	3	4	4	Good	None	OK but have to be carefull
715	Dakar	Men	44	1	2	2	4	3	Yes	1	5	3	1	1	2	5	4	2	1	Very bad	Primary school	OK
716	Dakar	Women	31	2	7	7	7	7	Yes	1	1	1	4	5	1	5	2	1	1	Good	None	OK but have to be carefull
717	Dakar	Men	44	7	3	5	7	3	Yes	1	1	1	5	3	3	5	4	2	1	Good	University cycle	OK
718	Dakar	Men	34	3	2	3	6	5	Yes	1	2	3	5	1	3	5	3	3	1	Good	1st secondary cycle	Well
719	Dakar	Women	39	2	2	1	1	3	Yes	3	5	5	1	1	4	5	4	4	5	Very bad	Primary school	Have difficulties
720	Dakar	Men	39	7	7	5	7	7	Yes	1	5	1	4	3	1	4	1	1	1	Very good	Primary school	OK but have to be carefull
721	Dakar	Women	69	2	6	6	6	7	Yes	1	4	1	1	1	4	5	4	1	1	Very bad	None	Have difficulties
722	Dakar	Women	56	2	6	6	6	7	Yes	2	1	1	3	3	2	5	4	1	1	Good	Primary school	OK
723	Dakar	Women	32	2	2	2	5	6	Yes	2	4	5	3	1	5	5	1	3	3	Very bad	None	OK but have to be carefull
724	Dakar	Men	26	3	1	2	5	6	Yes	2	3	3	5	4	3	5	5	2	3	Very bad	University cycle	OK
725	Dakar	Women	20	5	6	7	5	5	Yes	1	1	1	5	2	1	3	3	1	1	Very bad	1st secondary cycle	Well
726	Dakar	Women	27	2	7	7	6	6	Yes	3	3	5	1	5	2	5	4	3	2	Very bad	Primary school	Well
727	Dakar	Women	22	2	2	2	6	7	Yes	1	4	1	5	1	5	1	1	1	1	Very bad	None	Have difficulties
728	Dakar	Women	45	5	6	7	7	7	Yes	4	5	5	3	3	4	1	3	4	5	Good	None	OK
729	Dakar	Women	40	2	2	2	6	2	Yes	4	4	5	5	3	3	5	5	4	3	Bad	None	OK
730	Dakar	Women	53	7	5	1	2	1	Yes	3	4	2	2	1	3	3	4	3	2	Good	2nd secondary cycle secondaire	Have difficulties
731	Dakar	Men	53	2	1	1	5	5	No	1	2	3	5	1	4	5	5	1	5	Good	1st secondary cycle secondaire	Have difficulties
732	Dakar	Women	41	6	6	6	6	2	Yes	1	5	2	5	4	1	5	5	4	3	Good	None	OK
733	Dakar	Men	22	1	1	3	6	6	Yes	2	2	3	3	3	3	5	5	1	1	Good	University cycle	Well
734	Dakar	Women	32	2	2	5	6	6	Yes	1	4	3	2	2	5	1	5	3	2	Good	Primary school	OK
735	Dakar	Men	45	6	2	3	3	5	Yes	3	4	2	5	2	3	5	5	1	4	Good	Primary school	Have difficulties
736	Dakar	Women	44	6	6	6	6	6	No	1	4	3	4	4	4	5	3	5	5	Very bad	None	OK
737	Dakar	Women	48	6	6	5	5	5	Yes	2	3	4	4	3	4	5	5	1	3	Good	Primary school	OK
738	Dakar	Women	23	2	2	2	5	2	No	5	4	3	4	1	3	5	4	2	3	Bad	University cycle	OK
739	Dakar	Men	27	5	1	2	5	5	Yes	2	5	3	5	3	2	2	5	5	5	Excellent	University cycle	OK but have to be carefull
740	Dakar	Men	28	3	2	3	5	6	Yes	1	3	3	4	4	4	4	4	4	4	Good	None	OK
741	Dakar	Men	21	6	5	5	5	2	Yes	1	5	2	5	3	2	5	5	2	1	Good	None	OK
742	Dakar	Women	20	5	5	5	7	5	No	1	2	3	4	4	2	5	5	3	5	Very good	Primary school	OK
743	Dakar	Women	70	7	7	5	5	3	No	5	4	4	5	3	4	5	3	2	4	Very bad	None	OK
744	Dakar	Women	23	2	7	5	7	7	Yes	2	4	5	5	5	3	5	5	5	4	Very good	2nd secondary cycle secondaire	OK
745	Dakar	Women	24	6	2	2	6	2	Yes	1	3	3	4	5	1	1	5	1	5	Very bad	Primary school	Well
746	Dakar	Men	51	6	2	2	3	2	No	5	5	4	4	2	5	5	5	1	5	Very bad	Primary school	Have difficulties
747	Dakar	Women	53	7	7	6	7	7	Yes	1	1	2	5	4	4	5	3	1	1	Excellent	None	OK
748	Dakar	Women	25	6	7	5	6	5	Yes	1	1	3	5	1	2	5	4	2	3	Good	1st secondary cycle secondaire	Well
749	Dakar	Women	35	2	2	5	7	1	Yes	1	3	2	4	2	2	2	5	2	3	Good	Primary school	OK
750	Dakar	Women	30	3	3	6	6	6	Yes	1	4	4	2	4	2	4	4	2	2	Good	1st secondary cycle secondaire	OK
751	Dakar	Women	26	6	5	6	6	6	Yes	2	2	3	4	4	2	4	4	1	1	Very bad	Primary school	OK
752	Dakar	Women	37	2	5	6	6	6	Yes	1	3	3	3	3	2	4	4	2	2	Good	Primary school	OK
753	Dakar	Women	30	7	1	4	4	2	No	4	4	4	3	1	1	5	5	5	5	Bad	1st secondary cycle secondaire	OK
754	Dakar	Men	72	2	4	2	2	3	Yes	2	3	1	4	2	3	5	5	3	3	Bad	Primary school	OK but have to be carefull
755	Dakar	Men	31	2	4	5	5	5	No	2	3	4	3	3	3	4	4	2	2	Good	None	OK
756	Dakar	Men	48	1	2	5	6	3	Yes	2	3	3	3	3	3	5	5	2	2	Good	2nd secondary cycle secondaire	OK but have to be carefull
757	Dakar	Women	38	1	1	1	4	3	Yes	1	1	2	3	3	3	3	3	2	2	Very good	None	OK but have to be carefull
758	Dakar	Women	42	7	2	4	5	2	Yes	4	4	4	3	2	3	4	4	1	1	Good	None	OK
759	Dakar	Women	23	2	4	6	6	6	Yes	1	1	2	3	4	2	4	4	2	2	Good	Primary school	OK
760	Dakar	Men	30	2	5	5	6	5	Yes	2	1	2	4	3	2	5	3	3	3	Good	1st secondary cycle secondaire	OK
761	Dakar	Women	25	2	2	4	4	2	No	2	3	3	4	2	2	4	3	3	1	Good	University cycle	OK
762	Dakar	Women	22	3	5	4	4	4	Yes	1	3	3	2	1	2	3	3	1	2	Very bad	University cycle	OK
763	Dakar	Men	26	2	2	4	4	4	Yes	1	3	3	3	2	3	4	3	2	3	Good	1st secondary cycle secondaire	OK
763	Dakar	Men	26	2	2	4	4	4	Yes	1	3	3	3	2	3	4	3	2	3	Good	1st secondary cycle secondaire	OK
764	Dakar	Men	25	3	4	6	6	6	Yes	1	1	1	4	4	4	4	4	1	1	Very good	Primary school	Well
765	Dakar	Men	55	2	5	4	6	6	No	2	3	2	4	3	3	4	3	2	2	Bad	University cycle	OK
766	Dakar	Women	22	6	4	6	6	5	Yes	2	2	3	3	3	3	4	3	2	1	Very bad	University cycle	Well
767	Dakar	Men	46	2	4	5	6	6	Yes	2	3	3	4	3	3	3	4	3	1	Good	None	OK
768	Dakar	Men	34	2	4	4	6	5	No	1	2	3	4	3	2	4	3	1	2	Very bad	None	OK
769	Dakar	Men	39	5	4	5	6	6	Yes	2	3	4	5	3	3	4	3	2	3	Good	None	Have difficulties
770	Dakar	Women	29	3	5	5	6	3	Yes	2	1	3	5	4	1	4	4	1	1	Very bad	2nd secondary cycle secondaire	Well
771	Dakar	Men	26	3	5	4	6	6	Yes	1	1	2	4	4	2	4	4	1	1	Good	University cycle	Well
772	Dakar	Women	37	5	6	5	6	5	Yes	1	2	1	4	4	2	4	4	1	1	Very bad	1st secondary cycle secondaire	Well
773	Dakar	Men	22	4	4	6	6	6	No	1	2	3	4	4	2	4	3	1	1	Good	1st secondary cycle secondaire	Well
774	Dakar	Men	25	3	2	4	4	4	Yes	2	3	1	4	3	3	4	3	2	1	Good	University cycle	OK but have to be carefull
775	Dakar	Women	30	5	5	6	6	6	Yes	1	1	4	5	4	4	3	3	1	1	Very bad	Primary school	OK
776	Dakar	Women	45	2	3	4	5	2	Yes	3	3	4	4	3	3	3	3	1	2	Good	2nd secondary cycle secondaire	OK but have to be carefull
777	Dakar	Women	30	4	4	5	5	5	No	1	3	2	3	3	3	2	3	3	2	Very bad	1st secondary cycle secondaire	OK
778	Dakar	Men	22	4	2	5	4	2	Yes	1	3	3	2	2	3	4	3	1	1	Very good	1st secondary cycle secondaire	Well
779	Dakar	Men	40	5	5	5	6	6	Yes	1	3	1	5	3	2	4	4	2	1	Good	Primary school	Well
780	Dakar	Men	32	3	4	5	6	6	Yes	3	3	3	4	3	3	4	3	3	3	Good	Primary school	OK
781	Dakar	Men	25	6	6	6	7	7	Yes	1	3	2	4	4	2	5	5	1	1	Very good	1st secondary cycle secondaire	Well
782	Dakar	Women	36	3	5	5	5	4	Yes	3	3	3	4	2	2	4	2	3	3	Very bad	None	OK but have to be carefull
783	Dakar	Men	23	3	2	5	5	5	Yes	3	2	2	4	2	2	4	4	1	2	Good	University cycle	OK but have to be carefull
784	Dakar	Women	22	5	6	4	5	4	Yes	1	2	3	5	4	2	5	4	1	2	Very good	University cycle	OK but have to be carefull
785	Dakar	Women	29	5	3	6	5	6	Yes	4	4	4	2	1	4	3	2	4	4	Very bad	None	Well
786	Dakar	Men	21	6	6	6	7	7	Yes	2	1	3	4	4	2	4	4	2	2	Excellent	University cycle	Well
787	Dakar	Men	31	6	3	6	5	6	Yes	1	2	2	4	4	2	5	4	2	2	Very good	1st secondary cycle	Well
788	Dakar	Women	30	1	2	5	4	2	Yes	3	3	4	4	3	3	4	4	3	3	Good	Primary school	OK
789	Dakar	Men	51	6	2	1	3	1	Yes	3	4	2	5	3	4	4	4	3	4	Good	1st secondary cycle secondaire	OK but have to be carefull
790	Dakar	Women	61	4	4	6	5	6	Yes	3	3	3	4	2	3	4	3	2	3	Good	2nd secondary cycle secondaire	Well
791	Dakar	Women	29	6	4	6	6	5	Yes	1	2	2	4	5	2	5	4	3	3	Very good	Primary school	OK
792	Dakar	Men	60	5	4	6	5	6	Yes	2	2	3	4	4	2	4	4	2	2	Good	University cycle	Well
793	Dakar	Men	23	6	2	3	7	5	Yes	3	4	4	3	2	3	2	2	3	4	Very good	2nd secondary cycle secondaire	OK
794	Dakar	Men	23	6	3	4	6	2	Yes	2	4	4	4	2	3	4	4	1	4	Good	University cycle	Have difficulties
795	Dakar	Men	31	6	2	6	4	6	Yes	2	3	3	4	2	3	4	4	2	3	Very good	1st secondary cycle secondaire	OK
796	Dakar	Men	45	5	3	6	6	6	Yes	1	4	1	4	2	4	4	4	2	3	Very good	2nd secondary cycle secondaire	OK
797	Dakar	Women	29	1	7	7	7	7	Yes	1	5	5	5	3	5	1	4	4	4	Very good	None	Well
798	Dakar	Women	38	1	5	6	6	5	Yes	2	5	4	3	1	4	3	4	4	5	Good	Primary school	OK
799	Dakar	Women	33	1	5	5	5	1	Yes	2	3	4	5	4	4	3	3	4	5	Very good	Primary school	OK
800	Dakar	Men	52	3	6	5	5	7	Yes	4	4	5	5	5	3	5	5	4	3	Very bad	Primary school	Have difficulties
801	Dakar	Women	30	2	3	4	5	5	Yes	3	4	4	2	4	4	4	4	3	4	Good	2nd secondary cycle secondaire	OK
802	Dakar	Women	38	3	5	5	4	4	No	4	4	4	4	2	3	3	3	3	3	Good	Primary school	OK
803	Dakar	Women	22	2	3	4	4	3	Yes	1	3	3	3	2	2	3	2	3	3	Good	Primary school	OK
804	Dakar	Women	38	3	6	6	6	3	Yes	2	3	1	4	4	4	2	3	3	3	Very bad	1st secondary cycle secondaire	OK
805	Dakar	Women	25	5	6	5	5	3	Yes	1	4	3	4	4	4	4	4	4	4	Good	Primary school	OK
806	Dakar	Women	44	6	6	6	6	5	Yes	3	4	3	4	3	4	4	4	3	2	Good	Primary school	OK
807	Dakar	Women	24	1	6	6	6	6	Yes	3	4	4	4	4	4	1	3	4	4	Good	Primary school	Well
808	Dakar	Men	22	3	6	5	5	6	Yes	2	4	2	4	4	4	4	4	1	1	Very good	University cycle	Well
809	Dakar	Women	20	3	4	3	3	6	Yes	1	3	3	2	2	3	3	1	3	4	Good	None	OK
810	Dakar	Women	70	6	6	6	6	7	Yes	3	3	4	3	3	3	2	3	4	4	Very bad	Primary school	OK
811	Dakar	Men	22	2	5	4	5	5	Yes	3	4	2	4	4	4	4	3	3	3	Good	1st secondary cycle secondaire	OK
812	Dakar	Men	20	7	2	6	6	6	Yes	1	4	4	4	4	4	4	4	4	4	Very bad	1st secondary cycle secondaire	Well
813	Dakar	Women	47	6	4	2	5	6	Yes	1	4	4	2	2	2	4	2	4	4	Very bad	None	OK but have to be carefull
814	Dakar	Women	32	6	6	6	6	6	Yes	2	4	4	3	4	4	4	4	2	2	Good	Primary school	OK
815	Dakar	Women	53	3	5	5	5	5	Yes	3	3	3	4	2	1	5	4	4	4	Very bad	2nd secondary cycle secondaire	Well
816	Dakar	Women	20	6	6	6	6	6	Yes	1	1	2	4	3	1	4	3	3	4	Very bad	1st secondary cycle secondaire	Well
817	Dakar	Women	45	2	6	3	3	2	Yes	2	4	4	4	2	2	3	3	4	4	Very bad	Primary school	OK but have to be carefull
818	Dakar	Men	30	5	6	6	6	6	Yes	2	4	3	4	4	4	4	4	1	1	Very good	2nd secondary cycle secondaire	Well
819	Dakar	Women	27	1	2	2	3	3	Yes	2	3	2	4	3	2	5	4	1	2	Very bad	Primary school	OK but have to be carefull
820	Dakar	Men	62	1	1	5	3	5	Yes	4	3	2	3	2	4	4	3	2	3	Very bad	Primary school	Have difficulties
821	Dakar	Men	25	3	2	4	7	6	Yes	4	2	2	4	4	3	4	4	2	2	Very good	2nd secondary cycle secondaire	OK
822	Dakar	Men	23	2	2	5	5	5	Yes	1	2	2	4	3	2	5	2	2	2	Very good	None	OK
823	Dakar	Women	27	2	1	4	5	6	Yes	1	3	2	3	3	2	5	3	1	3	Good	None	Have difficulties
824	Dakar	Women	42	2	2	2	2	2	Yes	3	3	2	4	3	2	4	3	3	3	Very bad	Primary school	Have difficulties
825	Dakar	Women	56	3	3	3	3	3	Yes	3	4	3	3	3	4	3	2	3	3	Good	1st secondary cycle	OK but have to be carefull
826	Dakar	Women	44	2	2	4	3	3	Yes	1	3	3	2	2	4	4	2	3	4	Very bad	None	OK but have to be carefull
827	Dakar	Women	34	2	2	4	5	4	Yes	4	4	4	3	2	3	4	4	4	2	Very good	Primary school	Well
828	Dakar	Men	43	3	2	4	4	4	Yes	3	3	4	3	2	3	4	2	3	3	Good	None	Have difficulties
829	Dakar	Women	61	6	5	6	6	6	Yes	1	1	1	5	5	5	5	5	1	1	Good	Primary school	Well
830	Dakar	Women	54	3	3	3	5	5	Yes	1	4	4	3	2	3	4	4	2	3	Bad	Primary school	OK
831	Dakar	Women	24	2	4	6	5	6	Yes	1	2	2	4	4	2	4	4	2	2	Good	1st secondary cycle secondaire	Well
832	Dakar	Women	33	3	2	4	4	5	Yes	2	3	3	4	2	3	3	4	1	2	Very bad	None	Have difficulties
833	Dakar	Men	37	2	2	4	4	4	Yes	3	2	2	4	4	2	5	4	2	2	Very bad	1st secondary cycle secondaire	OK
834	Dakar	Men	24	5	2	5	6	5	Yes	1	3	3	3	3	2	4	3	2	3	Very good	1st secondary cycle secondaire	Well
835	Dakar	Men	37	7	1	5	5	1	Yes	2	4	5	3	2	2	3	3	4	4	Very bad	Primary school	Have difficulties
836	Dakar	Men	23	7	5	5	7	5	Yes	2	5	5	2	2	2	4	4	3	2	Excellent	2nd secondary cycle secondaire	OK
837	Dakar	Men	30	7	5	6	6	6	Yes	1	1	2	5	4	1	4	4	3	1	Very good	University cycle	Well
838	Dakar	Women	27	7	1	5	5	6	Yes	2	2	2	5	4	2	3	4	4	1	Good	University cycle	OK
839	Dakar	Women	20	7	5	5	5	1	Yes	1	1	3	4	3	4	1	4	2	3	Good	1st secondary cycle	Well
840	Dakar	Men	35	7	5	5	7	5	Yes	2	2	4	5	5	5	4	4	3	3	Excellent	Primary school	Well
841	Dakar	Women	48	7	3	1	1	5	Yes	2	5	5	3	2	5	3	3	5	5	Good	1st secondary cycle	OK
842	Dakar	Women	43	3	5	5	6	2	No	2	3	3	5	3	4	1	4	4	3	Good	Primary school	OK
843	Dakar	Men	43	7	5	6	6	6	Yes	1	1	2	5	4	3	5	5	3	3	Very good	2nd secondary cycle secondaire	Well
844	Dakar	Women	24	1	5	5	5	5	Yes	2	4	1	4	4	3	4	3	3	4	Good	None	OK
845	Dakar	Women	24	7	5	5	5	5	Yes	2	2	4	3	3	3	5	3	2	2	Good	1st secondary cycle secondaire	Well
846	Dakar	Women	22	7	6	7	7	6	Yes	2	3	4	4	1	1	5	4	1	1	Good	University cycle	Well
847	Dakar	Men	22	7	1	5	6	5	No	1	4	3	2	4	4	5	3	3	4	Good	1st secondary cycle secondaire	Well
848	Dakar	Men	49	7	7	7	7	6	No	1	2	1	3	4	4	5	5	1	2	Very good	1st secondary cycle secondaire	OK
849	Dakar	Men	39	1	3	6	5	5	No	2	3	2	4	3	3	5	2	1	3	Good	Primary school	Have difficulties
850	Dakar	Men	25	7	1	5	5	2	Yes	3	5	5	5	2	2	5	4	4	2	Bad	University cycle	Have difficulties
851	Dakar	Women	27	7	5	5	5	1	Yes	1	1	5	4	5	5	5	4	3	4	Very bad	University cycle	OK
852	Dakar	Men	27	3	4	3	2	2	Yes	4	2	3	4	2	4	1	2	2	2	Very bad	Primary school	OK
853	Dakar	Men	23	6	6	2	2	6	Yes	2	4	4	4	1	2	4	4	4	4	Good	University cycle	OK but have to be carefull
854	Dakar	Women	26	2	5	2	5	5	Yes	1	4	3	2	4	3	4	3	1	2	Good	1st secondary cycle secondaire	OK
855	Dakar	Women	34	6	5	4	5	4	Yes	4	4	3	4	2	3	1	3	3	3	Very bad	Primary school	OK
856	Dakar	Women	45	4	5	3	3	3	No	4	2	3	3	2	4	4	3	3	3	Good	1st secondary cycle secondaire	OK but have to be carefull
857	Dakar	Men	41	6	6	3	6	6	Yes	4	4	4	3	2	3	4	4	4	3	Good	University cycle	OK
858	Dakar	Men	30	3	2	2	3	3	No	1	4	3	3	2	2	4	4	4	3	Good	1st secondary cycle secondaire	Have difficulties
859	Dakar	Women	54	5	2	4	3	3	Yes	4	2	4	2	2	4	3	3	4	4	Good	None	Have difficulties
860	Dakar	Men	32	2	2	2	2	2	Yes	2	3	3	4	4	3	2	2	3	3	Good	Primary school	OK but have to be carefull
861	Dakar	Men	86	6	5	5	2	6	Yes	3	4	3	3	3	3	5	3	3	3	Very bad	1st secondary cycle	OK
862	Dakar	Women	25	2	2	2	5	2	No	3	3	2	4	3	3	4	2	4	3	Very bad	2nd secondary cycle secondaire	OK
863	Dakar	Men	30	6	2	4	5	6	No	2	2	3	3	2	2	3	3	2	2	Very bad	1st secondary cycle secondaire	OK
864	Dakar	Men	45	2	2	4	4	2	Yes	2	2	5	5	2	2	5	5	3	3	Very bad	1st secondary cycle secondaire	OK
865	Dakar	Women	40	6	2	5	5	6	No	3	3	4	2	3	4	5	4	5	3	Very bad	None	OK
866	Dakar	Women	21	2	5	6	6	6	Yes	2	2	3	2	3	2	2	3	2	2	Very bad	Primary school	Well
867	Dakar	Women	28	2	2	6	6	2	Yes	1	3	2	2	2	2	4	3	3	2	Good	None	OK
868	Dakar	Men	30	6	5	5	6	6	Yes	3	4	2	3	1	3	3	3	3	2	Good	Primary school	OK
869	Dakar	Women	50	6	5	6	6	6	No	2	2	2	4	3	3	5	3	2	2	Good	None	OK
870	Dakar	Women	69	6	6	6	6	6	Yes	1	1	2	4	5	4	5	3	1	1	Very bad	None	OK
871	Dakar	Women	33	2	2	5	2	2	Yes	2	3	2	2	2	3	4	3	2	3	Very bad	Primary school	OK
872	Dakar	Men	21	3	2	2	4	6	Yes	1	2	3	5	2	4	4	5	1	1	Very bad	University cycle	OK
873	Dakar	Men	25	6	2	5	6	2	Yes	3	2	2	5	2	2	4	4	2	4	Good	University cycle	OK
874	Dakar	Men	25	6	2	5	6	2	No	2	3	5	4	2	3	4	5	1	1	Very bad	Primary school	OK
875	Dakar	Men	58	5	6	6	6	6	Yes	3	2	3	5	4	3	3	3	3	2	Very bad	1st secondary cycle secondaire	OK
876	Dakar	Women	23	2	2	5	2	2	Yes	2	3	4	3	3	3	4	3	2	3	Very bad	Primary school	OK
877	Dakar	Men	30	5	2	5	4	3	Yes	1	3	3	4	3	3	2	2	2	2	Good	Primary school	OK
878	Dakar	Women	54	2	2	2	2	4	Yes	2	2	3	2	2	2	2	3	2	2	Very bad	1st secondary cycle secondaire	OK
879	Dakar	Women	22	6	5	6	7	6	Yes	3	3	3	4	4	4	5	4	2	4	Excellent	Primary school	OK
880	Dakar	Men	69	2	2	5	5	2	Yes	2	1	3	4	4	2	4	4	3	4	Good	2nd secondary cycle secondaire	OK
881	Dakar	Women	27	5	5	5	7	6	Yes	2	3	1	4	4	2	3	3	3	1	Good	1st secondary cycle secondaire	OK
882	Dakar	Women	20	6	2	3	6	2	Yes	4	5	4	3	2	2	1	4	4	4	Excellent	1st secondary cycle secondaire	OK
883	Dakar	Men	36	6	3	3	5	5	Yes	1	3	4	3	2	2	4	4	3	4	Good	Primary school	OK but have to be carefull
884	Dakar	Men	38	7	1	4	5	1	Yes	3	1	1	4	2	3	5	4	3	4	Very bad	None	OK
885	Dakar	Women	46	6	2	3	5	2	Yes	3	4	4	4	2	2	4	2	2	3	Good	None	Have difficulties
886	Dakar	Men	45	5	6	1	1	1	Yes	2	4	1	5	2	5	5	4	4	4	Good	None	OK
887	Dakar	Men	23	6	2	5	6	5	Yes	1	3	2	4	3	2	5	1	4	4	Very good	2nd secondary cycle secondaire	OK but have to be carefull
888	Dakar	Men	20	5	2	7	5	5	Yes	4	2	4	5	2	4	2	4	4	1	Very bad	2nd secondary cycle secondaire	OK but have to be carefull
889	Dakar	Men	21	1	2	6	7	2	Yes	3	1	3	4	1	4	5	1	1	1	Excellent	1st secondary cycle secondaire	OK
890	Dakar	Women	35	5	5	5	6	2	Yes	3	3	5	5	2	4	4	3	2	4	Good	1st secondary cycle secondaire	OK but have to be carefull
891	Dakar	Women	52	1	5	6	7	6	Yes	2	3	2	4	3	2	2	4	1	1	Good	Primary school	OK
892	Dakar	Women	35	3	2	5	5	5	Yes	1	1	4	5	3	3	3	3	2	2	Good	1st secondary cycle secondaire	OK
893	Dakar	Women	39	5	1	6	2	1	Yes	1	3	2	3	4	3	4	3	2	1	Good	Primary school	OK but have to be carefull
894	Dakar	Men	26	7	7	7	2	2	Yes	3	5	3	2	2	4	5	3	3	3	Good	1st secondary cycle secondaire	OK
895	Dakar	Women	42	1	2	2	2	1	Yes	4	5	5	2	5	5	5	2	4	5	Bad	University cycle	Have difficulties
896	Dakar	Men	30	2	1	2	6	2	Yes	1	1	5	3	4	5	5	4	1	4	Good	Primary school	Have difficulties
897	Dakar	Women	22	6	2	3	6	2	No	2	4	5	1	3	3	5	1	1	5	Bad	2nd secondary cycle secondaire	OK
898	Dakar	Men	24	2	2	3	6	7	Yes	4	3	2	5	3	3	3	3	3	2	Very bad	University cycle	Well
899	Dakar	Women	35	7	6	6	6	6	Yes	1	2	1	5	4	4	5	5	1	3	Very bad	Primary school	OK
900	Dakar	Men	22	2	2	2	5	5	Yes	1	1	1	1	5	1	5	4	1	5	Bad	Primary school	OK
901	Dakar	Men	41	6	2	2	7	7	Yes	1	4	1	5	5	1	5	4	1	1	Very bad	University cycle	OK
902	Dakar	Men	35	7	7	7	7	7	Yes	1	1	1	5	5	1	5	5	1	1	Excellent	None	Well
903	Dakar	Women	25	7	7	7	7	7	No	3	1	4	4	5	1	1	2	1	1	Excellent	Primary school	Well
904	Dakar	Women	29	6	5	6	6	6	Yes	2	3	3	3	3	3	3	3	3	3	Good	Primary school	OK
905	Dakar	Women	22	3	6	6	6	6	Yes	2	1	1	4	4	3	4	4	1	1	Very good	2nd secondary cycle secondaire	OK
906	Dakar	Women	22	6	7	4	4	1	No	1	1	5	5	4	4	1	5	1	1	Bad	Primary school	Have difficulties
907	Dakar	Men	28	6	3	4	5	5	Yes	1	1	1	4	3	3	4	4	1	1	Good	Primary school	OK but have to be carefull
908	Dakar	Men	23	2	2	3	4	3	Yes	2	4	4	3	2	3	3	3	3	3	Very good	Primary school	OK but have to be carefull
909	Dakar	Men	50	6	3	4	6	6	Yes	1	4	1	4	4	4	5	5	1	1	Excellent	2nd secondary cycle secondaire	OK
910	Dakar	Men	30	5	5	5	6	7	Yes	1	1	1	5	4	2	4	4	1	2	Very good	Primary school	OK
911	Dakar	Men	24	2	2	5	6	5	No	3	2	4	4	4	3	1	4	4	4	Excellent	1st secondary cycle	OK but have to be carefull
912	Dakar	Men	47	6	2	5	5	5	Yes	1	3	4	5	3	3	4	5	3	4	Good	University cycle	OK
913	Dakar	Men	38	3	5	5	5	4	Yes	1	1	1	5	3	3	4	4	1	1	Good	None	OK
914	Dakar	Men	26	3	5	4	4	6	Yes	2	4	5	4	2	2	3	2	4	3	Very bad	University cycle	OK but have to be carefull
915	Dakar	Men	23	5	4	5	6	6	Yes	1	1	4	5	3	3	4	4	1	1	Good	Primary school	OK
916	Dakar	Men	30	6	3	3	3	6	No	4	1	3	4	4	4	1	4	1	2	Good	1st secondary cycle secondaire	OK but have to be carefull
917	Dakar	Women	25	6	6	6	6	6	Yes	1	1	3	4	4	4	4	4	2	2	Good	Primary school	OK
918	Dakar	Women	20	6	5	6	6	6	Yes	3	1	3	1	1	1	4	4	1	3	Bad	2nd secondary cycle secondaire	OK
919	Dakar	Men	27	3	6	6	6	6	Yes	3	3	3	4	4	4	4	4	4	4	Good	1st secondary cycle secondaire	OK
920	Dakar	Women	36	3	3	3	3	3	Yes	1	1	3	4	3	3	3	2	1	1	Good	University cycle	OK
921	Dakar	Women	20	2	4	6	2	6	Yes	2	1	3	4	4	4	4	4	3	3	Very good	Primary school	OK
922	Dakar	Men	49	6	3	4	4	3	No	2	4	3	4	4	4	4	3	4	4	Good	1st secondary cycle	OK
923	Dakar	Men	22	6	6	5	6	6	Yes	1	1	1	1	1	1	2	2	1	1	Very good	Primary school	OK
924	Dakar	Men	59	2	6	5	5	6	Yes	1	2	2	4	4	4	4	1	1	1	Good	None	OK
925	Dakar	Men	26	2	6	5	5	3	Yes	2	3	4	4	4	4	4	3	3	3	Good	Primary school	OK
926	Dakar	Men	38	1	4	3	5	6	Yes	1	3	1	4	4	4	4	4	4	4	Good	None	OK but have to be carefull
927	Dakar	Men	69	3	3	3	6	6	Yes	3	3	3	3	3	3	5	2	4	4	Very bad	None	OK but have to be carefull
928	Dakar	Men	46	3	2	4	5	2	Yes	2	3	1	4	3	4	4	4	4	1	Very good	1st secondary cycle	OK
929	Dakar	Men	52	3	3	3	3	5	Yes	2	2	3	2	3	3	5	4	1	1	Good	University cycle	OK but have to be carefull
930	Dakar	Men	37	3	3	5	6	6	No	2	3	3	4	2	2	4	4	1	1	Very bad	None	OK
931	Dakar	Women	28	6	6	6	6	3	Yes	1	3	3	3	3	4	4	4	3	3	Good	Primary school	OK
932	Dakar	Women	26	3	3	3	3	3	Yes	1	1	3	4	4	4	4	4	3	3	Good	Primary school	OK
933	Dakar	Men	22	6	3	6	6	6	Yes	2	1	3	4	4	4	4	4	4	4	Good	1st secondary cycle secondaire	Well
934	Dakar	Women	26	6	5	4	4	6	Yes	2	3	3	4	3	3	4	3	3	4	Very bad	Primary school	OK
935	Dakar	Men	40	1	4	2	6	6	Yes	2	3	2	4	4	4	5	4	1	4	Very bad	1st secondary cycle	Well
936	Dakar	Women	40	6	1	6	6	6	Yes	4	3	4	3	2	3	4	3	3	3	Very bad	None	OK but have to be carefull
937	Dakar	Women	29	5	3	6	6	6	Yes	1	2	2	4	4	2	4	4	2	2	Very bad	Primary school	Well
938	Dakar	Men	38	2	2	4	4	5	No	3	3	5	5	3	2	4	3	3	3	Good	1st secondary cycle secondaire	OK but have to be carefull
939	Dakar	Women	44	3	4	3	5	5	No	1	3	3	3	4	3	4	3	3	2	Very bad	Primary school	OK
940	Dakar	Men	25	2	2	3	4	5	Yes	1	3	2	3	3	1	4	4	1	1	Good	Primary school	OK
941	Dakar	Women	24	5	4	4	4	6	Yes	3	3	2	3	2	4	4	3	3	3	Good	University cycle	OK
942	Dakar	Women	32	2	2	2	3	2	Yes	4	2	4	2	2	3	3	1	2	4	Bad	2nd secondary cycle secondaire	OK
943	Dakar	Women	26	6	5	4	6	5	Yes	1	3	3	3	2	3	4	3	3	1	Good	2nd secondary cycle secondaire	OK
944	Dakar	Men	26	2	2	2	5	2	No	3	3	3	4	3	3	4	3	3	3	Very bad	1st secondary cycle secondaire	Have difficulties
945	Dakar	Women	20	2	2	5	2	2	No	2	4	4	2	2	4	3	2	1	4	Good	1st secondary cycle secondaire	OK
946	Dakar	Men	46	2	2	4	4	2	Yes	2	3	4	3	3	3	4	3	1	2	Good	Primary school	OK
947	Dakar	Women	38	2	6	6	6	5	Yes	2	3	3	3	2	3	3	3	4	3	Good	Primary school	OK
948	Dakar	Women	37	3	4	4	2	3	Yes	2	3	3	4	3	3	4	3	2	4	Very bad	Primary school	OK
949	Dakar	Men	26	2	2	4	6	2	No	1	3	2	4	4	1	4	3	5	1	Very bad	University cycle	OK
950	Dakar	Men	47	2	2	5	6	6	No	2	3	3	4	2	3	3	3	3	3	Good	1st secondary cycle secondaire	OK
951	Dakar	Women	39	2	2	4	5	2	No	2	3	4	2	2	3	2	2	3	3	Bad	Primary school	OK
952	Dakar	Men	56	2	2	2	6	2	No	3	3	3	3	3	4	5	3	4	4	Good	None	OK
953	Dakar	Men	29	2	2	2	6	6	No	2	1	4	4	3	3	4	4	4	1	Good	University cycle	OK
954	Dakar	Men	29	1	2	2	4	2	No	2	3	4	3	2	3	3	3	3	3	Very bad	None	OK
955	Dakar	Women	31	5	2	3	5	3	No	3	3	5	4	3	3	2	3	3	2	Very bad	Primary school	OK
956	Dakar	Men	28	1	2	4	4	4	Yes	2	2	2	4	3	3	5	3	1	2	Good	Primary school	OK
957	Dakar	Men	20	3	5	5	5	5	Yes	2	3	2	3	4	4	4	2	1	2	Good	None	OK
958	Dakar	Men	42	3	2	2	4	3	No	1	4	3	2	2	4	5	2	2	4	Bad	2nd secondary cycle secondaire	OK
959	Dakar	Men	60	1	3	2	4	2	Yes	2	2	3	4	3	3	5	3	1	2	Good	None	OK
960	Dakar	Men	20	2	2	2	5	2	No	2	3	3	3	3	3	4	3	3	2	Good	None	OK
961	Dakar	Women	28	2	2	4	2	2	No	2	3	3	3	3	4	2	3	3	3	Very good	1st secondary cycle secondaire	OK
962	Dakar	Women	37	2	5	3	6	6	Yes	4	2	2	4	3	4	2	3	1	1	Very bad	Primary school	OK
963	Dakar	Women	39	7	5	6	6	5	Yes	1	3	5	5	4	4	3	4	4	3	Very bad	1st secondary cycle secondaire	Well
964	Dakar	Women	23	5	1	1	1	5	Yes	1	3	4	4	3	4	4	3	3	4	Very bad	None	OK
965	Dakar	Women	26	7	5	5	5	3	Yes	2	2	3	4	2	5	4	4	4	2	Good	Primary school	Well
966	Dakar	Women	36	2	5	5	5	5	Yes	2	4	4	4	2	2	4	5	3	3	Good	Primary school	OK
967	Dakar	Men	38	7	1	1	1	2	Yes	2	3	5	5	1	4	2	3	2	5	Very bad	Primary school	OK
968	Dakar	Women	34	5	5	5	5	1	Yes	2	2	3	3	2	5	3	3	5	5	Good	Primary school	Have difficulties
969	Dakar	Women	26	5	5	5	5	5	Yes	2	2	2	4	3	2	2	3	3	3	Good	None	OK
970	Dakar	Men	30	2	5	7	7	7	Yes	2	2	5	5	4	2	5	5	1	2	Very good	1st secondary cycle secondaire	Well
971	Dakar	Women	72	5	5	5	5	6	Yes	1	1	1	2	3	4	5	4	4	4	Good	None	OK
972	Dakar	Women	39	3	5	5	5	5	Yes	1	4	4	4	3	3	2	3	3	2	Good	1st secondary cycle secondaire	OK
973	Dakar	Men	49	6	2	4	3	3	No	2	3	3	4	2	3	4	3	2	2	Good	Primary school	OK but have to be carefull
974	Dakar	Men	37	4	3	3	5	5	Yes	1	3	3	3	2	3	4	4	3	3	Good	Primary school	OK but have to be carefull
975	Dakar	Men	65	6	6	6	6	6	No	1	4	1	4	4	1	4	4	2	4	Good	Primary school	Well
976	Dakar	Women	26	6	2	5	5	5	Yes	1	1	3	3	4	3	2	3	4	2	Good	2nd secondary cycle secondaire	OK
977	Dakar	Men	22	5	2	3	4	5	Yes	2	2	3	4	3	2	4	4	3	2	Good	University cycle	OK
978	Dakar	Men	47	3	3	2	4	4	Yes	4	4	4	4	1	4	3	4	3	3	Very bad	None	OK
979	Dakar	Women	22	2	2	5	6	5	No	4	3	3	3	3	4	3	3	4	4	Good	Primary school	OK
980	Dakar	Women	60	3	2	2	3	4	Yes	4	5	3	2	3	4	2	3	4	3	Very bad	Primary school	OK but have to be carefull
981	Dakar	Men	25	2	6	6	6	6	Yes	1	3	3	5	5	4	4	4	2	1	Good	University cycle	Well
982	Dakar	Men	37	6	2	5	5	2	No	2	2	3	4	4	2	2	3	3	4	Good	None	OK
983	Dakar	Women	25	2	2	4	6	5	Yes	2	3	3	3	2	4	4	3	4	4	Good	1st secondary cycle	OK
984	Dakar	Men	36	6	2	4	5	6	Yes	4	4	3	4	3	4	2	4	5	4	Good	1st secondary cycle secondaire	OK
985	Dakar	Women	28	6	2	2	2	3	Yes	2	4	4	3	2	4	4	4	1	2	Very bad	University cycle	OK
986	Dakar	Women	24	6	2	4	2	2	Yes	3	2	3	2	2	2	1	1	3	3	Good	1st secondary cycle secondaire	Have difficulties
987	Dakar	Women	25	4	4	4	5	4	Yes	2	4	3	2	4	3	4	2	4	4	Good	None	Have difficulties
988	Dakar	Men	48	4	2	2	2	2	No	4	4	3	3	2	4	4	4	4	4	Very bad	2nd secondary cycle secondaire	Have difficulties
989	Dakar	Men	27	2	2	3	2	2	Yes	3	4	2	4	2	4	4	3	3	1	Good	University cycle	OK
990	Dakar	Women	37	6	3	4	4	4	Yes	3	3	3	3	2	4	1	3	4	3	Good	Primary school	OK
991	Dakar	Women	45	2	2	2	5	4	Yes	4	4	3	4	2	4	2	4	3	3	Very bad	None	OK
992	Dakar	Men	24	5	2	5	5	5	Yes	4	4	3	2	3	3	1	3	2	2	Good	Primary school	OK but have to be carefull
993	Dakar	Men	31	2	2	2	4	4	Yes	2	4	3	4	2	2	2	3	4	3	Good	None	Have difficulties
1	Tessekere	Women	40	1	6	6	6	6	Yes	1	4	1	4	4	1	4	4	1	1	Very bad	None	Have difficulties
2	Tessekere	Women	27	6	3	3	3	4	Yes	1	2	4	2	4	2	3	3	2	2	Good	Primary school	OK but have to be carefull
3	Tessekere	Women	33	3	2	4	4	2	Yes	1	4	3	2	2	4	4	3	3	4	Bad	Primary school	OK but have to be carefull
4	Tessekere	Women	52	3	4	6	6	5	Yes	2	3	2	3	2	3	4	4	2	2	Very bad	None	Well
5	Tessekere	Women	23	6	6	6	6	6	Yes	2	2	1	3	2	3	5	4	2	2	Very good	Primary school	OK
6	Tessekere	Men	66	2	1	1	3	3	No	1	3	2	4	1	5	2	3	2	4	Bad	None	Have difficulties
7	Tessekere	Women	35	2	5	5	6	5	Yes	3	3	4	3	2	3	3	2	2	2	Good	Primary school	OK
8	Tessekere	Men	23	7	7	7	6	7	Yes	4	3	1	3	1	3	5	3	3	3	Excellent	None	OK
9	Tessekere	Women	33	7	6	6	4	6	Yes	1	2	2	3	3	4	3	2	5	3	Good	Primary school	OK
10	Tessekere	Men	33	3	2	1	2	2	Yes	1	1	1	3	2	1	5	5	1	2	Good	1st secondary cycle	Have difficulties
11	Tessekere	Women	35	7	7	7	7	7	Yes	1	1	4	5	4	5	5	1	1	1	Very bad	None	OK but have to be carefull
12	Tessekere	Men	29	6	5	5	5	3	Yes	2	4	4	2	2	2	5	4	4	3	Good	Primary school	OK
13	Tessekere	Women	20	2	6	5	5	6	Yes	4	4	4	4	4	3	3	3	4	4	Very bad	1st secondary cycle	OK
14	Tessekere	Women	20	5	4	3	5	6	Yes	2	4	1	2	3	3	3	3	4	4	Very bad	Primary school	OK
15	Tessekere	Women	43	7	7	3	6	3	No	1	5	1	4	1	3	4	4	1	4	Very bad	None	OK
16	Tessekere	Men	26	1	1	4	5	2	Yes	5	4	2	2	3	3	5	3	3	3	Very good	Primary school	OK but have to be carefull
17	Tessekere	Men	37	5	4	5	4	3	Yes	5	2	1	4	3	3	4	4	2	2	Very bad	None	Have difficulties
18	Tessekere	Women	68	2	4	5	5	6	Yes	2	3	2	5	4	2	5	4	2	2	Very bad	None	OK but have to be carefull
19	Tessekere	Women	52	2	2	3	5	2	Yes	1	2	4	3	2	3	5	5	2	2	Very bad	None	OK but have to be carefull
20	Tessekere	Women	26	6	5	5	6	4	Yes	1	2	2	5	3	2	2	4	2	2	Good	Primary school	OK
21	Tessekere	Women	42	6	6	5	6	6	Yes	1	3	2	4	4	3	5	4	2	2	Good	None	OK but have to be carefull
22	Tessekere	Men	28	1	2	5	5	6	Yes	1	4	1	2	2	4	5	2	3	3	Good	None	OK
23	Tessekere	Men	27	2	7	7	7	7	Yes	1	3	1	3	5	5	2	3	2	1	Excellent	None	Well
24	Tessekere	Men	52	7	7	7	7	7	Yes	1	1	1	5	5	1	5	5	1	3	Good	None	OK
25	Tessekere	Women	41	3	2	6	7	6	Yes	2	5	3	3	1	4	2	2	5	3	Excellent	None	OK
26	Tessekere	Men	78	1	7	7	7	7	Yes	1	5	1	5	5	1	5	4	1	1	Very bad	None	OK
27	Tessekere	Women	37	2	7	7	7	6	Yes	2	5	2	3	4	3	5	4	4	5	Very good	None	Have difficulties
28	Tessekere	Women	53	6	6	6	7	6	Yes	5	1	1	4	4	1	5	5	1	1	Very bad	None	OK
29	Tessekere	Women	26	1	6	7	7	6	Yes	1	2	1	5	2	2	1	5	3	1	Good	None	OK
30	Tessekere	Men	62	2	7	5	5	5	Yes	2	2	2	4	3	3	5	5	1	4	Excellent	None	OK
31	Tessekere	Men	23	2	7	7	7	7	Yes	1	3	3	5	3	4	3	4	3	3	Very good	None	OK but have to be carefull
32	Tessekere	Women	26	1	6	5	5	5	Yes	3	4	4	2	2	4	3	3	4	3	Good	None	Have difficulties
33	Tessekere	Women	23	7	5	5	5	3	Yes	2	1	4	2	2	4	4	2	1	2	Good	None	Have difficulties
34	Tessekere	Men	47	2	5	7	7	6	Yes	2	2	1	3	3	2	1	5	1	1	Very good	None	OK
35	Tessekere	Women	31	2	2	5	5	5	Yes	3	1	1	4	2	2	4	4	1	2	Good	None	OK but have to be carefull
36	Tessekere	Women	20	6	5	6	6	6	Yes	1	4	1	3	2	2	1	1	2	4	Very bad	None	OK but have to be carefull
37	Tessekere	Men	29	2	3	4	5	3	Yes	1	2	2	2	2	3	2	2	1	3	Very good	None	OK
38	Tessekere	Women	62	3	6	6	6	6	Yes	1	2	1	3	3	3	4	4	2	3	Good	None	OK
39	Tessekere	Women	38	5	2	6	6	6	Yes	3	4	3	3	4	4	2	3	4	4	Very bad	None	Have difficulties
40	Tessekere	Men	99	7	7	7	7	7	Yes	2	4	1	4	4	5	5	4	4	5	Bad	None	OK but have to be carefull
41	Tessekere	Women	48	3	5	5	5	5	Yes	2	4	3	4	4	4	3	3	4	4	Bad	None	OK but have to be carefull
42	Tessekere	Women	80	6	7	5	6	5	Yes	3	1	3	2	2	3	3	3	3	2	Very bad	None	Have difficulties
43	Tessekere	Women	27	7	7	7	7	7	Yes	3	2	2	4	4	4	4	4	3	5	Excellent	None	OK but have to be carefull
44	Tessekere	Men	49	2	5	5	6	5	Yes	1	3	1	3	3	3	1	3	4	1	Good	None	OK
45	Tessekere	Men	46	1	6	3	7	6	Yes	3	2	4	2	2	4	4	4	1	4	Bad	None	OK
46	Tessekere	Men	39	3	2	7	7	1	Yes	2	4	2	3	2	3	5	4	3	5	Very bad	None	Have difficulties
47	Tessekere	Women	50	6	6	6	7	7	Yes	1	1	1	2	3	4	1	4	3	2	Very bad	None	Have difficulties
48	Tessekere	Women	20	6	5	6	6	6	Yes	1	4	1	2	4	2	5	5	1	3	Excellent	None	OK but have to be carefull
49	Tessekere	Men	74	7	6	6	7	6	Yes	2	5	1	3	3	4	1	4	1	3	Very bad	None	Well
50	Tessekere	Men	64	7	7	1	5	1	No	5	4	5	1	1	3	2	3	5	5	Very bad	None	OK
51	Tessekere	Men	33	1	4	4	5	5	Yes	4	3	4	4	4	1	5	2	2	3	Very bad	None	OK but have to be carefull
52	Tessekere	Women	45	7	1	3	7	7	Yes	5	5	5	2	2	5	4	1	4	5	Very bad	None	Have difficulties
53	Tessekere	Men	51	2	1	6	6	6	Yes	3	2	1	5	4	4	5	5	3	2	Good	None	OK but have to be carefull
54	Tessekere	Men	32	4	5	6	6	7	Yes	2	1	2	4	4	1	4	5	3	2	Very good	Primary school	Well
55	Tessekere	Men	20	3	1	7	3	3	Yes	2	4	4	5	5	3	4	4	4	2	Good	None	Well
56	Tessekere	Women	27	7	6	7	7	7	Yes	5	4	5	1	4	2	5	3	4	5	Bad	None	OK
57	Tessekere	Women	39	2	5	6	6	6	Yes	3	1	2	2	2	3	1	3	4	1	Good	None	Well
58	Tessekere	Women	26	6	5	5	6	5	Yes	2	4	3	2	3	3	5	4	2	3	Good	None	Well
59	Tessekere	Men	37	5	3	5	5	3	No	4	4	3	5	2	2	4	2	3	3	Good	None	OK but have to be carefull
60	Tessekere	Women	45	1	4	4	5	5	Yes	3	4	3	3	3	3	2	4	4	4	Good	None	OK but have to be carefull
61	Tessekere	Women	47	4	5	5	5	6	Yes	3	4	4	5	4	4	5	3	2	2	Bad	None	OK
62	Tessekere	Women	20	5	5	5	5	3	Yes	2	3	1	4	3	4	5	5	5	1	Bad	Primary school	OK
63	Tessekere	Men	33	7	2	3	1	1	No	4	5	5	1	1	1	5	5	5	5	Very bad	None	Have difficulties
64	Tessekere	Women	28	7	7	6	6	7	Yes	1	1	2	5	5	1	5	1	2	2	Excellent	None	Well
65	Tessekere	Women	30	5	2	6	6	7	Yes	1	1	1	5	2	3	4	4	3	5	Good	None	OK
66	Tessekere	Men	21	1	5	6	6	6	Yes	1	1	1	1	4	4	5	5	4	2	Excellent	None	OK
67	Tessekere	Men	40	5	1	2	5	3	Yes	2	3	3	5	2	4	1	2	3	3	Very bad	None	OK
68	Tessekere	Women	60	5	6	5	5	3	Yes	1	3	1	3	1	1	5	4	3	4	Very bad	None	Have difficulties
69	Tessekere	Men	24	7	5	6	6	6	Yes	2	1	1	3	3	1	3	3	2	1	Good	University cycle	Well
70	Tessekere	Women	32	4	4	5	5	5	Yes	4	5	4	2	3	3	4	2	1	3	Very bad	None	OK but have to be carefull
71	Tessekere	Women	60	4	5	7	7	7	Yes	3	2	1	1	2	1	5	3	2	2	Very bad	None	OK
72	Tessekere	Men	24	7	6	6	7	7	Yes	5	4	5	1	1	2	3	3	5	5	Very bad	None	OK but have to be carefull
73	Tessekere	Women	53	3	5	2	5	3	No	5	4	4	2	4	4	4	4	5	5	Very bad	None	OK
74	Tessekere	Men	38	6	7	6	5	5	Yes	5	5	5	5	3	3	1	4	2	5	Very good	None	OK
75	Tessekere	Women	75	5	5	7	7	6	Yes	3	1	1	5	5	1	5	4	1	1	Very bad	None	Well
76	Tessekere	Women	32	1	5	5	5	5	No	3	1	1	5	5	2	5	5	1	1	Good	Primary school	Well
77	Tessekere	Men	73	2	2	2	2	2	No	4	3	4	2	2	4	4	2	5	5	Bad	Primary school	Have difficulties
78	Tessekere	Women	38	2	3	7	6	7	Yes	1	1	1	5	3	1	5	2	1	1	Very bad	None	OK
79	Tessekere	Men	68	5	5	2	4	5	Yes	1	1	2	2	2	2	2	2	2	2	Bad	Primary school	Have difficulties
80	Tessekere	Women	60	1	7	7	7	7	Yes	1	5	2	1	1	1	2	2	3	1	Good	None	OK
81	Tessekere	Women	28	3	6	7	7	6	Yes	2	2	2	4	3	4	5	5	3	1	Excellent	None	Well
82	Tessekere	Women	20	7	7	7	7	7	Yes	2	1	4	3	3	4	3	2	1	1	Excellent	None	Well
83	Tessekere	Women	30	7	7	7	7	7	Yes	1	1	1	3	3	3	5	1	1	3	Good	Primary school	Well
84	Tessekere	Women	43	1	5	1	5	1	Yes	4	4	5	1	1	5	1	1	4	4	Good	Primary school	Have difficulties
85	Tessekere	Men	46	1	2	1	2	6	No	3	5	2	1	1	5	2	2	5	5	Good	Primary school	Have difficulties
86	Tessekere	Men	22	4	2	1	5	6	Yes	2	4	1	5	1	1	2	3	1	1	Good	University cycle	OK but have to be carefull
87	Tessekere	Men	29	2	2	4	4	6	Yes	4	3	1	3	1	4	5	3	4	4	Good	Primary school	Have difficulties
88	Tessekere	Men	25	2	2	7	7	7	Yes	1	1	1	5	4	1	5	3	1	1	Good	Primary school	Well
89	Tessekere	Men	35	1	1	2	7	7	Yes	3	5	2	4	2	4	3	2	2	2	Good	Primary school	Have difficulties
90	Tessekere	Men	42	2	2	2	2	6	Yes	2	1	4	3	1	4	2	2	1	3	Good	Primary school	OK but have to be carefull
91	Tessekere	Men	28	2	1	1	6	2	Yes	4	3	4	3	1	4	4	3	3	1	Good	Primary school	OK
92	Tessekere	Men	35	6	6	6	7	7	Yes	1	5	1	2	2	2	4	1	4	1	Very bad	None	OK
93	Tessekere	Men	24	6	4	6	6	1	Yes	1	1	2	3	3	4	5	3	1	1	Very good	None	OK
94	Tessekere	Men	23	2	2	6	6	1	Yes	3	5	3	4	3	2	4	4	3	2	Good	None	OK
95	Tessekere	Men	27	1	2	2	2	2	Yes	1	3	4	2	1	4	2	3	1	4	Very bad	Primary school	Have difficulties
96	Tessekere	Men	42	2	2	2	2	2	Yes	5	4	4	4	4	4	4	4	4	4	Good	2nd secondary cycle	OK
97	Tessekere	Men	29	1	3	3	6	6	Yes	1	1	3	3	1	3	5	1	3	5	Good	None	Have difficulties
98	Tessekere	Women	30	1	1	1	5	6	Yes	3	3	4	1	2	3	2	4	3	2	Bad	None	Have difficulties
99	Tessekere	Women	34	7	7	7	7	7	Yes	1	1	1	2	2	4	5	1	3	1	Good	None	Well
100	Tessekere	Men	36	7	3	7	7	7	Yes	2	2	3	5	5	3	4	1	1	1	Good	Primary school	Well
101	Tessekere	Men	32	7	2	4	6	7	Yes	3	5	4	5	1	5	2	1	5	5	Very bad	None	OK
102	Tessekere	Women	40	1	6	6	6	6	Yes	1	4	1	4	4	1	4	4	1	1	Very bad	None	Have difficulties
103	Tessekere	Women	34	3	3	3	5	6	Yes	4	3	3	2	2	3	4	2	2	1	Very bad	None	Have difficulties
104	Tessekere	Men	36	5	3	6	5	5	Yes	1	1	3	4	3	2	4	3	3	3	Very bad	None	Have difficulties
105	Tessekere	Men	53	3	6	5	5	6	Yes	4	2	3	1	3	4	4	4	3	5	Very bad	None	Have difficulties
106	Tessekere	Men	60	5	3	5	6	6	Yes	5	2	3	2	4	2	3	3	3	4	Very bad	None	OK but have to be carefull
107	Tessekere	Women	24	7	6	5	7	6	Yes	1	1	2	3	3	3	4	2	1	4	Very good	None	OK but have to be carefull
108	Tessekere	Women	46	3	4	3	5	5	Yes	1	4	3	2	2	3	4	3	2	3	Very bad	None	Have difficulties
109	Tessekere	Women	60	3	2	2	3	5	Yes	4	3	2	4	3	4	4	2	3	4	Very bad	None	Have difficulties
110	Tessekere	Women	58	2	6	7	7	6	Yes	3	2	2	2	1	5	2	2	2	2	Very bad	None	Have difficulties
111	Tessekere	Women	26	1	6	7	6	6	Yes	1	2	1	5	2	2	1	5	3	1	Good	None	OK
112	Tessekere	Men	53	5	6	5	5	7	Yes	3	3	3	4	3	4	5	4	4	4	Very bad	None	OK
113	Tessekere	Women	25	7	7	7	7	7	Yes	1	1	1	4	5	1	5	5	1	1	Excellent	None	OK
114	Tessekere	Women	35	2	5	4	5	6	Yes	1	1	2	4	3	3	4	3	1	1	Very bad	None	OK but have to be carefull
115	Tessekere	Men	48	3	5	5	6	6	Yes	4	4	2	3	3	4	5	4	1	1	Good	None	OK
116	Tessekere	Men	34	3	5	5	6	5	Yes	4	4	2	4	4	3	4	4	4	3	Very bad	None	OK
117	Tessekere	Women	52	3	5	5	6	6	Yes	4	4	4	4	3	3	4	3	1	4	Very bad	None	OK
118	Tessekere	Women	36	3	5	2	2	6	Yes	1	1	4	4	4	3	1	3	2	2	Good	None	Have difficulties
119	Tessekere	Men	70	2	3	6	7	7	Yes	1	1	1	3	4	3	5	4	1	1	Good	None	OK
120	Tessekere	Men	37	2	5	5	6	5	Yes	1	3	1	3	3	1	4	4	1	3	Good	None	OK but have to be carefull
121	Tessekere	Women	20	5	5	5	6	6	Yes	1	1	1	4	4	3	4	3	4	2	Good	None	OK but have to be carefull
122	Tessekere	Women	27	5	5	6	6	5	Yes	4	2	2	4	3	3	4	3	3	4	Very bad	None	OK but have to be carefull
123	Tessekere	Women	44	5	3	5	5	5	Yes	3	3	4	3	2	2	2	2	2	3	Very bad	None	OK
124	Tessekere	Men	20	6	6	6	6	5	Yes	1	3	3	3	3	2	3	3	1	2	Good	Primary school	Well
125	Tessekere	Women	20	6	5	5	5	5	Yes	1	2	2	3	3	2	5	3	2	2	Good	None	OK
126	Tessekere	Women	45	2	5	5	5	5	Yes	2	2	2	2	2	3	3	3	2	2	Very bad	None	OK
127	Tessekere	Men	20	5	5	5	6	6	Yes	2	2	2	3	3	3	3	3	2	2	Good	None	Well
128	Tessekere	Women	26	5	5	5	5	5	Yes	1	2	1	2	3	2	3	2	2	2	Very bad	None	OK
129	Tessekere	Women	20	5	5	5	6	5	Yes	2	2	2	3	4	3	3	2	2	2	Good	None	OK
130	Tessekere	Women	28	4	5	5	5	5	Yes	2	3	2	3	3	3	3	2	3	3	Good	None	OK
131	Tessekere	Women	60	5	5	5	5	6	Yes	2	3	2	2	3	2	4	3	3	2	Good	None	OK
132	Tessekere	Men	22	5	5	5	5	6	Yes	3	3	3	3	3	3	2	3	3	3	Good	Primary school	OK
133	Tessekere	Men	37	5	5	5	5	6	Yes	2	2	2	3	3	3	3	3	3	2	Very bad	Primary school	OK
134	Tessekere	Women	32	1	2	6	6	6	Yes	1	3	4	4	4	3	5	4	3	3	Very bad	None	OK but have to be carefull
135	Tessekere	Women	39	6	5	6	6	6	Yes	5	4	5	5	5	3	1	3	3	2	Very bad	None	OK
136	Tessekere	Women	70	7	4	6	6	7	Yes	3	3	3	4	3	3	4	4	3	3	Very bad	None	OK but have to be carefull
137	Tessekere	Women	22	7	2	5	5	6	Yes	1	1	4	3	3	3	4	4	3	3	Very bad	None	OK
138	Tessekere	Men	34	7	4	6	6	6	No	1	2	2	5	4	3	5	5	3	3	Good	None	OK
139	Tessekere	Women	20	5	5	5	5	4	Yes	1	1	4	3	4	2	4	4	3	3	Excellent	None	OK but have to be carefull
140	Tessekere	Women	46	7	5	6	7	7	Yes	1	1	1	5	5	3	4	5	2	3	Very good	None	OK
141	Tessekere	Women	35	5	7	7	7	7	Yes	1	1	1	4	4	3	3	5	1	1	Good	None	OK
142	Tessekere	Men	26	2	3	1	2	2	Yes	2	1	2	5	3	3	5	4	2	2	Good	University cycle	OK but have to be carefull
143	Tessekere	Men	54	1	6	6	6	7	Yes	1	3	5	3	3	3	2	3	3	4	Very bad	None	OK
144	Tessekere	Women	28	2	6	6	6	6	Yes	1	3	1	5	5	3	4	3	2	3	Very good	None	OK
145	Tessekere	Women	36	2	6	6	6	6	Yes	1	2	1	4	4	2	5	4	3	3	Good	None	OK but have to be carefull
146	Tessekere	Women	60	2	5	5	6	6	Yes	1	3	1	1	3	3	5	4	3	2	Very bad	None	Well
147	Tessekere	Women	28	1	6	6	7	6	Yes	1	5	1	5	4	3	5	4	5	3	Good	Primary school	OK
148	Tessekere	Men	41	1	2	2	2	6	No	4	3	1	4	3	5	3	3	1	3	Good	None	Have difficulties
149	Tessekere	Women	59	1	2	2	5	5	Yes	2	3	5	3	2	3	5	4	3	3	Bad	None	Have difficulties
150	Tessekere	Women	42	2	6	5	5	6	Yes	4	4	1	2	4	4	4	5	5	2	Good	None	Well
151	Tessekere	Women	80	5	2	6	6	6	Yes	4	2	1	3	3	4	4	3	4	3	Very bad	None	OK but have to be carefull
152	Tessekere	Women	29	7	1	5	5	6	Yes	4	4	3	4	3	4	4	4	3	3	Good	Primary school	OK but have to be carefull
153	Tessekere	Men	52	1	6	7	7	6	Yes	3	2	1	5	5	5	5	5	5	5	Very bad	2nd secondary cycle	Well
154	Tessekere	Women	37	3	6	6	6	6	Yes	1	3	3	4	5	2	4	4	3	2	Very bad	None	OK but have to be carefull
155	Tessekere	Men	29	3	2	5	6	5	Yes	1	3	1	4	4	4	5	4	3	3	Good	None	Have difficulties
156	Tessekere	Women	20	5	2	6	6	6	Yes	1	3	4	3	4	3	4	3	4	2	Good	Primary school	OK
157	Tessekere	Women	31	6	2	6	6	5	Yes	1	3	2	5	3	2	3	4	2	1	Good	None	OK
158	Tessekere	Women	24	3	2	3	4	3	Yes	4	4	5	2	2	3	2	4	4	3	Good	None	OK but have to be carefull
159	Tessekere	Women	55	3	3	3	4	5	Yes	3	4	2	3	2	3	4	2	3	3	Good	None	OK but have to be carefull
160	Tessekere	Men	44	6	4	4	6	5	Yes	2	4	4	2	3	2	4	4	2	2	Good	None	OK but have to be carefull
161	Tessekere	Men	81	5	5	5	6	5	Yes	4	3	2	4	3	2	4	4	2	2	Very bad	None	OK
162	Tessekere	Women	21	6	2	6	6	6	Yes	1	2	3	4	2	3	4	3	2	3	Very good	None	OK but have to be carefull
163	Tessekere	Women	30	3	2	6	6	6	Yes	4	4	4	4	2	3	4	2	3	4	Very bad	None	Well
164	Tessekere	Women	30	2	3	6	6	6	Yes	1	2	2	4	4	2	4	4	2	2	Very good	None	Well
165	Tessekere	Women	23	6	6	6	6	3	Yes	2	2	2	3	4	2	4	3	4	2	Very good	None	OK
166	Tessekere	Men	66	1	2	2	2	3	No	1	2	1	3	2	3	4	3	2	4	Very bad	None	Have difficulties
167	Tessekere	Women	29	2	2	3	3	4	Yes	1	2	4	3	2	4	2	2	4	4	Good	Primary school	OK
168	Tessekere	Men	55	5	2	2	6	6	Yes	1	3	2	3	2	3	5	3	2	3	Good	None	Have difficulties
169	Tessekere	Men	75	5	3	6	6	6	Yes	2	2	2	4	3	2	3	4	2	2	Very bad	None	Have difficulties
170	Tessekere	Women	40	3	2	4	4	3	Yes	3	4	4	3	2	3	3	2	3	4	Very bad	None	OK but have to be carefull
171	Tessekere	Men	56	3	1	3	2	4	Yes	4	4	4	3	1	3	2	2	4	4	Very bad	None	Have difficulties
172	Tessekere	Men	22	6	1	4	5	5	Yes	3	3	4	2	3	3	3	2	4	4	Very good	None	OK but have to be carefull
173	Tessekere	Men	43	5	2	6	6	4	Yes	3	1	2	4	4	4	4	4	2	2	Good	Primary school	OK but have to be carefull
174	Tessekere	Women	57	6	3	5	6	6	Yes	2	3	2	2	3	4	5	3	2	3	Very bad	None	OK but have to be carefull
175	Tessekere	Men	69	4	5	5	5	4	Yes	2	3	2	2	2	4	3	3	4	4	Bad	None	Have difficulties
176	Tessekere	Men	24	3	1	2	5	4	Yes	4	4	5	2	2	4	3	2	4	4	Very bad	None	Have difficulties
177	Tessekere	Women	50	2	2	3	5	6	Yes	3	4	3	2	2	4	3	2	3	4	Good	None	Have difficulties
178	Tessekere	Women	49	2	5	5	5	5	No	1	4	2	4	3	3	5	4	2	2	Good	None	OK but have to be carefull
179	Tessekere	Men	44	7	6	6	6	6	Yes	1	1	1	5	5	1	5	5	1	1	Excellent	None	Well
180	Tessekere	Men	28	5	5	5	6	6	Yes	1	2	1	4	4	1	5	5	1	1	Good	Primary school	OK
181	Tessekere	Women	40	6	3	5	5	5	No	4	3	2	2	3	2	4	4	3	3	Good	None	OK but have to be carefull
182	Tessekere	Women	45	4	5	5	5	5	Yes	3	4	4	4	4	3	2	3	3	3	Very bad	None	OK but have to be carefull
183	Tessekere	Women	29	1	1	2	2	6	Yes	1	3	1	4	2	3	4	4	3	3	Good	Primary school	OK but have to be carefull
184	Tessekere	Men	58	4	4	5	5	5	Yes	2	3	2	4	3	3	4	4	2	2	Good	None	OK
185	Tessekere	Men	26	6	5	5	6	2	Yes	5	5	5	4	4	3	5	4	3	4	Good	None	OK
186	Tessekere	Men	38	3	5	5	5	3	Yes	1	1	1	5	4	1	5	5	1	1	Good	None	OK
187	Tessekere	Men	35	6	3	5	5	3	Yes	1	1	1	5	4	2	4	4	1	1	Good	None	OK but have to be carefull
188	Tessekere	Men	20	6	4	5	5	4	Yes	3	3	4	4	3	2	4	3	3	3	Good	Primary school	OK
189	Tessekere	Women	26	3	4	5	5	5	Yes	1	1	2	3	4	3	1	3	3	2	Good	None	OK but have to be carefull
190	Tessekere	Men	51	4	3	3	5	2	Yes	2	3	2	5	1	4	5	2	2	2	Good	None	OK but have to be carefull
191	Tessekere	Women	53	2	2	4	5	5	Yes	1	4	3	5	4	2	4	3	3	3	Very good	None	OK but have to be carefull
192	Tessekere	Women	32	2	5	5	5	5	Yes	1	3	2	3	3	3	2	3	3	3	Good	Primary school	OK but have to be carefull
193	Tessekere	Women	29	2	3	3	5	4	Yes	4	2	2	3	3	3	4	3	3	3	Bad	None	OK
194	Tessekere	Men	24	2	2	2	3	2	Yes	1	3	4	3	3	3	4	4	3	3	Very good	None	OK but have to be carefull
195	Tessekere	Men	42	2	3	3	5	6	Yes	4	4	2	3	3	3	2	2	3	3	Good	None	OK but have to be carefull
196	Tessekere	Women	27	5	6	6	6	5	Yes	1	1	1	4	4	1	5	5	1	1	Excellent	None	Well
197	Tessekere	Women	25	6	3	3	3	3	Yes	4	2	1	4	4	2	2	2	3	3	Good	None	OK but have to be carefull
198	Tessekere	Women	46	6	6	6	6	6	Yes	1	1	5	4	4	3	5	4	3	3	Very good	None	OK
199	Tessekere	Women	21	2	2	2	2	6	Yes	3	3	4	5	2	4	3	2	4	5	Very bad	None	Have difficulties
200	Tessekere	Women	42	3	3	5	6	6	Yes	4	4	3	2	2	4	4	3	3	4	Very bad	None	Have difficulties
201	Tessekere	Women	28	3	2	2	2	5	Yes	4	4	4	3	2	5	3	2	4	5	Very bad	None	Have difficulties
202	Tessekere	Women	44	2	2	3	5	5	Yes	4	2	3	3	3	3	4	2	3	5	Very bad	None	Have difficulties
203	Tessekere	Women	60	1	2	6	6	6	Yes	2	3	1	4	3	3	4	4	4	5	Good	None	OK
204	Tessekere	Men	45	1	2	2	2	2	Yes	2	1	4	2	4	4	4	2	1	1	Very bad	None	OK but have to be carefull
205	Tessekere	Men	41	7	3	4	6	6	Yes	2	2	2	4	4	2	4	4	1	1	Good	Primary school	OK but have to be carefull
206	Tessekere	Women	31	2	4	4	5	5	Yes	1	1	2	4	3	3	4	4	3	3	Good	None	OK
207	Tessekere	Men	68	5	5	5	5	5	Yes	1	1	1	4	4	2	5	5	2	2	Very good	None	OK
208	Tessekere	Women	20	3	5	5	6	5	Yes	2	2	2	2	3	3	2	3	2	2	Good	None	OK
209	Tessekere	Women	23	5	3	5	5	5	Yes	2	2	2	1	1	2	2	3	3	2	Very bad	Primary school	OK
210	Tessekere	Men	29	6	5	5	5	6	Yes	1	3	2	2	3	3	3	3	2	2	Good	None	OK
211	Tessekere	Men	21	2	3	5	5	5	Yes	2	3	2	3	3	3	3	3	2	3	Good	None	OK
212	Tessekere	Men	64	5	3	5	5	6	No	4	3	3	3	2	2	2	3	3	3	Bad	None	OK
213	Tessekere	Women	28	4	5	5	5	5	Yes	2	2	3	3	3	3	4	3	2	3	Very bad	Primary school	OK
214	Tessekere	Men	20	7	2	5	5	5	Yes	2	2	2	3	3	2	3	2	3	2	Very bad	Primary school	OK
215	Tessekere	Women	36	3	5	5	5	5	Yes	3	3	3	2	3	3	2	2	3	2	Good	None	OK
216	Tessekere	Women	24	3	5	5	6	6	No	1	2	1	3	2	2	3	3	2	2	Good	None	OK
217	Tessekere	Women	30	6	2	3	5	5	Yes	2	2	2	3	3	3	3	3	2	2	Good	None	Well
218	Tessekere	Men	22	6	5	5	5	6	Yes	3	2	2	2	3	2	2	3	2	2	Good	None	Well
219	Tessekere	Men	24	7	2	5	6	6	Yes	4	2	2	3	4	4	4	3	2	3	Very bad	1st secondary cycle	Well
220	Tessekere	Men	59	5	5	5	5	5	Yes	2	2	2	3	4	4	3	3	2	2	Very good	None	OK
221	Tessekere	Men	34	2	3	5	6	5	Yes	2	2	2	3	3	2	2	3	2	3	Good	None	OK
222	Tessekere	Women	35	2	5	5	6	5	Yes	3	3	4	3	2	3	3	2	2	2	Good	Primary school	OK
223	Tessekere	Men	27	5	5	5	6	5	No	2	2	2	4	2	3	2	4	2	2	Good	None	OK
224	Tessekere	Women	31	5	5	4	5	4	Yes	1	2	2	3	3	3	2	3	3	3	Good	None	OK
225	Tessekere	Women	33	5	2	3	6	5	Yes	3	3	3	3	3	3	1	3	3	2	Good	None	OK but have to be carefull
226	Tessekere	Women	34	5	5	5	6	5	Yes	2	2	1	3	2	3	2	2	3	2	Bad	Primary school	OK
227	Tessekere	Women	48	3	5	5	6	5	Yes	2	2	2	3	3	2	2	3	2	2	Bad	None	OK
228	Tessekere	Women	26	5	5	5	6	5	Yes	1	2	1	3	3	2	2	3	2	2	Very bad	None	OK
229	Tessekere	Women	23	7	7	6	6	6	Yes	3	3	1	3	3	3	3	3	1	2	Very good	Primary school	OK
230	Tessekere	Men	28	1	2	6	2	4	Yes	1	1	1	4	3	2	3	5	1	4	Good	1st secondary cycle	OK
231	Tessekere	Men	22	2	2	6	6	7	Yes	1	5	2	1	1	3	4	2	1	2	Good	1st secondary cycle	OK but have to be carefull
232	Tessekere	Men	22	6	3	6	6	6	Yes	1	3	2	4	3	3	4	4	2	2	Very good	None	OK
233	Tessekere	Women	32	5	3	5	5	5	Yes	1	3	3	2	2	4	4	2	4	4	Good	None	Have difficulties
234	Tessekere	Women	35	5	5	5	5	6	Yes	2	2	4	3	3	2	4	4	2	2	Good	None	OK
235	Tessekere	Women	36	6	6	6	6	6	Yes	1	2	1	5	2	2	5	5	2	2	Good	Primary school	OK
236	Tessekere	Women	30	2	2	2	3	6	Yes	3	4	4	3	4	4	5	4	4	4	Good	Primary school	Have difficulties
237	Tessekere	Men	26	3	5	5	6	6	Yes	1	1	2	3	3	3	5	5	1	1	Very good	None	Well
238	Tessekere	Men	26	3	3	3	6	6	Yes	1	4	3	5	3	3	5	5	2	2	Good	None	OK
239	Tessekere	Men	20	6	5	6	6	6	Yes	1	2	1	3	4	3	4	4	2	2	Very good	2nd secondary cycle	OK but have to be carefull
240	Tessekere	Men	20	6	3	5	6	6	Yes	1	1	2	5	2	2	5	5	2	2	Good	1st secondary cycle	OK
241	Tessekere	Women	58	3	2	2	6	5	Yes	4	4	4	2	3	2	4	2	2	4	Bad	None	OK but have to be carefull
242	Tessekere	Women	65	5	3	3	3	6	Yes	4	2	2	2	2	4	4	2	3	4	Bad	None	OK but have to be carefull
243	Tessekere	Men	62	2	1	4	2	4	Yes	4	3	2	2	3	4	4	3	2	3	Very bad	None	Have difficulties
244	Tessekere	Women	45	4	4	5	3	5	Yes	4	4	5	3	2	2	3	3	4	4	Very bad	None	Have difficulties
245	Tessekere	Women	44	2	2	2	2	5	No	2	2	3	2	2	4	4	2	3	3	Very bad	None	Have difficulties
246	Tessekere	Men	71	2	4	4	4	5	Yes	3	3	3	4	3	2	4	3	2	3	Bad	Primary school	OK but have to be carefull
247	Tessekere	Women	79	3	2	5	2	5	Yes	2	4	2	2	3	4	4	3	2	2	Very bad	None	Have difficulties
248	Tessekere	Men	27	2	3	5	5	5	Yes	1	2	2	3	3	2	4	3	1	1	Good	None	OK but have to be carefull
249	Tessekere	Men	29	2	3	4	5	2	Yes	1	2	1	3	3	2	5	3	1	1	Good	Primary school	OK but have to be carefull
250	Tessekere	Men	37	2	4	4	4	6	Yes	4	3	2	5	4	2	5	5	2	1	Good	2nd secondary cycle	Well
251	Tessekere	Women	34	2	2	2	5	6	Yes	1	1	2	5	2	2	2	2	2	2	Very bad	None	OK but have to be carefull
252	Tessekere	Men	34	6	3	3	3	6	Yes	2	3	2	4	4	2	5	4	1	1	Very good	None	OK
253	Tessekere	Men	27	2	2	2	4	2	Yes	1	2	3	4	3	3	3	4	3	3	Good	1st secondary cycle	OK but have to be carefull
254	Tessekere	Women	25	6	6	5	6	6	Yes	1	3	4	4	3	4	5	4	3	4	Good	None	OK but have to be carefull
255	Tessekere	Women	26	5	4	5	5	6	Yes	1	2	2	4	3	3	4	4	3	3	Very good	None	OK but have to be carefull
256	Tessekere	Women	20	6	6	6	6	6	Yes	3	3	1	3	3	2	3	3	3	3	Good	2nd secondary cycle	OK but have to be carefull
257	Tessekere	Women	20	5	2	5	5	5	Yes	3	3	4	4	2	2	4	4	3	3	Good	2nd secondary cycle	OK but have to be carefull
258	Tessekere	Women	23	2	2	2	5	5	Yes	2	2	2	4	2	2	4	4	2	2	Good	None	OK but have to be carefull
259	Tessekere	Women	36	5	5	5	5	5	Yes	3	4	4	3	3	4	3	3	4	4	Bad	None	OK
260	Tessekere	Men	30	6	2	5	6	6	Yes	3	4	1	5	1	3	3	4	1	1	Excellent	2nd secondary cycle	Have difficulties
261	Tessekere	Men	28	6	6	6	6	6	Yes	1	4	1	3	1	3	3	4	3	1	Very good	1st secondary cycle	Well
262	Tessekere	Men	22	7	6	5	6	7	Yes	1	3	1	3	5	1	5	5	1	1	Good	None	OK but have to be carefull
263	Tessekere	Men	22	2	2	6	6	7	Yes	1	5	2	1	1	3	4	2	1	2	Good	1st secondary cycle	OK but have to be carefull
264	Tessekere	Men	25	2	2	2	7	2	Yes	1	3	4	5	3	1	5	2	2	4	Good	Primary school	OK but have to be carefull
265	Tessekere	Men	23	2	2	2	5	7	Yes	1	1	3	2	1	3	4	4	2	1	Excellent	Primary school	Well
266	Tessekere	Men	23	1	1	3	3	7	Yes	3	1	3	1	1	3	3	3	5	4	Bad	2nd secondary cycle	Have difficulties
267	Tessekere	Men	20	2	6	4	2	1	Yes	1	3	1	5	4	1	5	4	2	1	Excellent	1st secondary cycle	OK but have to be carefull
268	Tessekere	Women	35	7	6	5	5	5	Yes	3	3	3	4	3	4	3	3	3	3	Good	None	OK
269	Tessekere	Women	30	6	2	4	6	2	Yes	1	1	1	5	5	5	5	3	1	1	Bad	Primary school	Have difficulties
270	Tessekere	Women	35	1	6	1	2	6	Yes	1	5	1	1	1	5	5	5	5	5	Very bad	Primary school	Have difficulties
271	Tessekere	Women	38	1	6	7	7	7	Yes	3	4	4	5	3	5	4	4	4	4	Bad	Primary school	Have difficulties
272	Tessekere	Women	29	6	6	6	6	6	Yes	1	4	4	4	4	1	4	4	4	3	Very good	None	OK but have to be carefull
273	Tessekere	Women	20	2	2	3	3	6	Yes	3	2	2	4	2	3	4	4	3	3	Good	Primary school	OK but have to be carefull
274	Tessekere	Men	47	3	5	5	6	5	Yes	1	4	4	4	2	2	4	4	1	1	Very bad	None	OK but have to be carefull
275	Tessekere	Men	45	2	2	4	4	6	Yes	1	2	3	2	2	2	4	4	3	3	Very bad	None	OK but have to be carefull
276	Tessekere	Women	55	2	5	6	6	6	Yes	1	4	4	1	4	1	2	4	4	4	Good	Primary school	OK
277	Tessekere	Women	56	7	6	6	6	6	Yes	5	3	5	2	3	3	3	3	3	2	Very bad	None	OK
278	Tessekere	Women	63	5	6	6	6	6	Yes	1	3	3	4	3	3	4	4	3	3	Very bad	None	OK
279	Tessekere	Men	60	6	5	5	5	5	Yes	2	2	2	3	3	2	4	4	2	2	Bad	None	OK
280	Tessekere	Women	46	7	5	5	7	6	Yes	3	4	3	4	3	5	3	5	3	3	Very bad	None	OK but have to be carefull
281	Tessekere	Women	48	3	4	4	6	6	Yes	3	4	3	3	3	3	4	4	2	2	Very bad	None	OK but have to be carefull
282	Tessekere	Women	45	2	2	2	5	2	Yes	1	3	3	4	2	2	4	4	3	3	Good	None	OK but have to be carefull
283	Tessekere	Men	63	7	6	6	6	6	Yes	2	3	3	3	4	3	3	2	3	3	Good	None	OK
284	Tessekere	Women	52	5	5	5	5	5	Yes	2	2	3	3	3	3	3	2	3	3	Good	None	OK but have to be carefull
285	Tessekere	Men	83	6	6	6	6	6	Yes	3	3	3	3	3	3	3	3	3	3	Very bad	None	OK
286	Tessekere	Women	86	2	2	6	7	6	Yes	4	4	1	5	5	5	5	2	2	4	Very bad	None	OK but have to be carefull
287	Tessekere	Women	43	7	5	5	5	4	Yes	3	3	4	3	3	3	4	3	2	3	Good	None	OK but have to be carefull
288	Tessekere	Women	46	7	6	5	5	6	Yes	3	3	3	3	3	3	3	3	2	2	Good	None	OK but have to be carefull
289	Tessekere	Women	34	6	6	6	6	6	Yes	1	2	3	1	1	3	3	5	3	3	Good	None	OK
290	Tessekere	Women	21	2	2	3	5	3	Yes	2	3	3	3	3	3	3	2	3	3	Good	None	OK but have to be carefull
291	Tessekere	Men	27	6	6	5	6	5	Yes	3	3	3	3	3	3	3	3	3	3	Good	None	OK but have to be carefull
292	Tessekere	Men	28	6	6	6	6	5	Yes	2	2	3	3	3	3	3	3	3	2	Good	None	OK but have to be carefull
293	Tessekere	Men	23	3	5	5	5	5	Yes	3	3	3	2	2	2	2	2	2	2	Good	Primary school	OK but have to be carefull
294	Tessekere	Men	28	5	5	5	5	5	Yes	3	3	3	3	3	3	3	3	3	3	Good	None	OK
295	Tessekere	Men	28	5	5	5	5	5	Yes	4	4	4	2	3	4	4	4	4	4	Good	None	OK
296	Tessekere	Men	42	5	5	5	5	5	Yes	3	3	2	3	3	2	3	3	3	3	Good	None	OK but have to be carefull
297	Tessekere	Men	41	7	5	6	6	5	Yes	3	3	3	3	3	3	3	3	2	3	Good	None	OK but have to be carefull
298	Tessekere	Women	42	5	5	6	6	5	Yes	3	2	3	1	3	3	3	3	3	2	Good	None	OK but have to be carefull
299	Tessekere	Men	41	2	2	4	4	4	Yes	1	1	4	4	4	3	2	3	3	3	Good	None	OK
300	Tessekere	Men	56	7	6	6	6	6	Yes	3	3	3	3	3	2	2	3	3	3	Good	None	OK
301	Tessekere	Men	55	7	6	6	6	6	Yes	4	2	2	4	4	3	3	3	3	3	Good	None	OK
302	Tessekere	Women	28	5	5	5	5	5	Yes	3	3	3	3	3	3	3	3	3	3	Good	None	OK but have to be carefull
303	Tessekere	Women	28	5	5	5	5	5	Yes	3	3	3	3	2	3	3	3	3	3	Good	None	OK but have to be carefull
304	Tessekere	Women	22	3	1	3	2	1	Yes	4	4	2	1	2	1	4	3	3	3	Good	None	OK
305	Tessekere	Women	29	2	5	5	6	5	Yes	1	3	3	3	3	2	4	3	2	3	Good	None	OK but have to be carefull
306	Tessekere	Women	27	7	5	5	5	5	Yes	1	3	3	3	2	3	3	3	3	3	Good	None	OK but have to be carefull
307	Tessekere	Women	27	2	2	2	2	2	Yes	1	3	2	2	2	3	3	3	3	3	Good	None	OK
308	Tessekere	Men	35	3	3	5	5	5	Yes	3	3	3	1	2	3	3	3	3	3	Good	None	OK but have to be carefull
309	Tessekere	Men	35	5	5	5	5	5	Yes	3	3	3	4	3	3	2	2	3	3	Good	None	OK but have to be carefull
310	Tessekere	Men	38	7	6	6	6	5	Yes	3	3	3	3	3	3	2	3	3	3	Good	None	OK but have to be carefull
311	Tessekere	Men	35	1	1	2	3	5	Yes	4	4	4	2	2	4	4	3	2	3	Good	None	OK but have to be carefull
312	Tessekere	Men	35	6	4	6	5	6	Yes	1	2	4	3	4	2	3	4	1	2	Very bad	None	OK
313	Tessekere	Men	34	4	5	6	4	5	Yes	3	3	3	4	2	2	1	3	5	4	Very bad	None	OK
314	Tessekere	Women	26	6	6	6	6	6	Yes	1	2	2	3	3	2	4	4	1	2	Good	Primary school	OK but have to be carefull
315	Tessekere	Women	25	2	2	5	5	4	Yes	4	4	3	3	2	1	3	3	3	4	Good	None	OK but have to be carefull
316	Tessekere	Women	20	3	2	3	4	4	Yes	4	4	5	2	2	4	3	4	4	4	Good	Primary school	Have difficulties
317	Tessekere	Women	24	6	4	6	6	5	Yes	1	3	4	3	4	3	4	4	2	3	Good	University cycle	OK
318	Tessekere	Men	57	4	4	5	6	4	Yes	4	3	4	4	3	2	3	3	3	3	Bad	Primary school	OK but have to be carefull
319	Tessekere	Men	50	3	3	2	4	4	Yes	4	4	4	3	3	4	4	4	3	4	Very bad	None	Have difficulties
320	Tessekere	Men	43	5	5	6	6	6	No	2	2	3	4	4	1	4	3	1	2	Very good	University cycle	Well
321	Tessekere	Men	45	3	3	5	6	5	Yes	5	3	5	3	1	3	4	2	4	4	Very bad	None	Well
322	Tessekere	Men	49	4	4	3	3	5	Yes	1	2	2	4	3	2	5	3	2	2	Very good	Primary school	OK but have to be carefull
323	Tessekere	Women	50	2	2	2	2	5	Yes	3	4	4	3	2	4	3	2	3	4	Good	None	Have difficulties
324	Tessekere	Women	22	6	3	5	5	5	No	1	1	1	3	3	2	4	4	1	1	Good	1st secondary cycle	OK
325	Tessekere	Men	30	2	3	2	3	3	Yes	2	3	3	3	2	3	3	2	3	1	Good	None	OK
326	Tessekere	Men	32	6	2	2	2	3	No	2	3	3	2	2	3	3	2	3	3	Good	1st secondary cycle	OK
327	Tessekere	Men	30	3	4	3	4	4	No	2	2	2	3	3	3	4	3	2	2	Good	None	OK
328	Tessekere	Men	28	3	3	5	6	5	Yes	2	2	3	3	3	2	3	3	3	1	Good	None	OK
329	Tessekere	Men	26	3	4	4	6	3	Yes	1	3	3	3	3	3	4	3	1	1	Very bad	Primary school	OK
330	Tessekere	Men	25	2	2	3	5	3	Yes	2	3	3	2	2	3	2	2	3	2	Good	None	OK
331	Tessekere	Men	35	7	6	7	7	7	Yes	3	1	2	3	5	2	2	4	1	1	Good	None	OK
332	Tessekere	Women	47	6	7	7	7	7	Yes	1	4	1	1	5	1	1	3	1	1	Good	None	OK but have to be carefull
333	Tessekere	Men	55	7	7	7	7	7	Yes	1	1	1	5	5	3	5	5	1	1	Bad	None	OK but have to be carefull
334	Tessekere	Women	25	6	6	2	2	2	Yes	4	4	3	1	3	3	4	3	5	5	Bad	None	Have difficulties
335	Tessekere	Women	21	7	6	2	7	5	Yes	1	3	4	2	2	3	4	4	4	4	Very bad	1st secondary cycle	OK
336	Tessekere	Women	24	2	2	2	6	7	Yes	4	3	4	3	3	2	3	3	4	3	Good	Primary school	OK but have to be carefull
337	Tessekere	Women	20	7	2	4	6	6	Yes	1	3	3	1	1	4	4	2	2	2	Good	None	OK but have to be carefull
338	Tessekere	Men	35	2	1	1	1	1	Yes	2	5	5	2	1	1	4	4	2	5	Very bad	None	Have difficulties
339	Tessekere	Men	33	1	1	7	7	1	Yes	1	4	4	5	1	3	4	2	3	4	Excellent	None	Well
340	Tessekere	Men	38	2	2	7	6	6	Yes	3	3	3	3	2	2	2	2	2	2	Very bad	None	OK
341	Tessekere	Men	25	7	7	7	7	7	Yes	1	1	1	5	3	3	5	3	1	1	Excellent	None	OK but have to be carefull
342	Tessekere	Men	20	6	5	5	3	3	Yes	2	3	3	2	2	3	3	2	2	2	Good	2nd secondary cycle	OK
343	Tessekere	Women	35	2	3	3	3	3	Yes	2	3	3	3	3	3	3	3	1	1	Very bad	None	OK
344	Tessekere	Women	39	6	2	2	3	3	No	2	3	2	3	3	3	3	2	2	1	Good	Primary school	OK but have to be carefull
345	Tessekere	Men	36	2	2	3	2	2	Yes	2	3	3	3	2	3	4	3	2	3	Good	Primary school	OK
346	Tessekere	Women	23	5	3	3	2	3	Yes	3	2	3	3	2	3	3	3	3	1	Good	Primary school	Well
347	Tessekere	Women	25	6	6	5	6	6	No	1	2	1	3	3	3	2	3	1	1	Very bad	None	OK
348	Tessekere	Women	22	6	5	5	6	6	Yes	1	3	2	2	3	2	3	3	1	1	Very good	None	Well
349	Tessekere	Men	45	3	3	3	3	3	No	2	3	2	3	3	3	4	3	1	1	Very bad	None	OK
350	Tessekere	Men	40	3	3	3	3	5	No	2	3	2	3	3	3	4	3	1	1	Very bad	None	OK but have to be carefull
351	Tessekere	Women	22	2	2	2	3	3	Yes	3	3	2	3	3	2	3	3	2	1	Very bad	None	OK
352	Tessekere	Women	45	5	3	3	3	3	No	1	3	3	3	3	2	4	3	2	1	Very bad	None	OK
353	Tessekere	Women	41	3	3	2	3	3	No	3	3	3	3	3	2	4	3	2	2	Very bad	None	OK
354	Tessekere	Men	40	5	5	5	6	5	No	1	4	1	4	3	2	4	3	1	1	Good	Primary school	OK
355	Tessekere	Men	48	3	4	2	4	4	Yes	2	3	2	3	3	3	4	3	2	2	Good	None	OK but have to be carefull
356	Tessekere	Men	59	5	5	5	5	5	Yes	1	2	2	4	3	3	5	3	1	1	Very bad	None	Well
357	Tessekere	Men	56	3	5	3	5	3	Yes	3	3	2	2	2	3	4	3	1	2	Very bad	1st secondary cycle	OK
358	Tessekere	Men	53	6	2	2	3	2	Yes	1	3	3	2	2	3	4	2	1	3	Good	Primary school	OK but have to be carefull
359	Tessekere	Men	50	2	2	3	3	3	Yes	3	3	3	2	2	4	3	2	2	3	Very bad	None	OK but have to be carefull
360	Tessekere	Men	68	2	4	3	5	5	Yes	2	2	1	3	3	3	5	3	1	2	Good	Primary school	OK
361	Tessekere	Men	27	5	5	5	5	6	Yes	1	1	1	4	4	1	5	4	1	1	Very good	None	OK
362	Tessekere	Men	34	5	2	3	4	4	Yes	2	3	3	3	2	3	4	2	1	1	Very bad	Primary school	OK
363	Tessekere	Men	21	2	2	2	2	6	Yes	2	4	4	2	4	4	4	4	4	4	Good	2nd secondary cycle	Have difficulties
364	Tessekere	Men	28	6	5	5	6	6	Yes	1	3	2	5	3	3	5	5	3	3	Very good	None	OK but have to be carefull
365	Tessekere	Women	20	5	2	7	7	2	Yes	3	3	3	2	2	4	4	2	2	1	Very bad	None	Have difficulties
366	Tessekere	Men	37	7	6	5	5	5	Yes	3	3	3	3	3	4	4	3	3	3	Good	None	OK
367	Tessekere	Men	36	2	6	6	6	6	Yes	2	2	2	2	2	2	2	2	2	3	Good	None	OK
368	Tessekere	Men	21	4	2	6	6	6	Yes	2	3	2	2	4	2	4	4	2	2	Excellent	Primary school	OK but have to be carefull
369	Tessekere	Men	23	2	3	5	6	6	Yes	3	3	4	4	3	2	2	3	4	3	Good	Primary school	OK but have to be carefull
370	Tessekere	Men	23	2	2	2	2	1	Yes	2	4	4	3	2	3	4	4	2	3	Good	2nd secondary cycle	Have difficulties
371	Tessekere	Men	63	2	6	2	2	1	Yes	4	5	3	1	1	5	4	4	3	1	Good	None	OK but have to be carefull
372	Tessekere	Women	55	6	6	6	6	7	Yes	4	4	4	5	1	5	5	5	1	1	Good	None	OK but have to be carefull
373	Tessekere	Men	29	3	2	6	7	6	Yes	1	1	2	4	4	2	4	4	2	2	Excellent	None	Have difficulties
374	Tessekere	Men	23	5	4	6	6	6	Yes	3	4	3	2	2	3	4	3	3	3	Excellent	None	OK but have to be carefull
375	Tessekere	Men	26	6	5	4	6	6	Yes	1	3	2	4	3	2	4	2	2	2	Very good	None	OK but have to be carefull
376	Tessekere	Women	38	6	5	2	5	5	Yes	3	3	2	3	3	3	4	3	2	2	Very bad	None	OK
377	Tessekere	Women	34	3	4	5	5	6	Yes	3	4	4	4	2	2	3	3	3	4	Very good	Primary school	OK but have to be carefull
378	Tessekere	Women	33	2	2	5	5	5	Yes	3	3	1	4	3	3	5	4	1	2	Very good	Primary school	OK
379	Tessekere	Women	36	5	6	6	6	3	Yes	2	3	3	4	3	4	4	4	3	1	Very bad	University cycle	Well
380	Tessekere	Men	31	3	2	6	6	6	Yes	2	2	3	5	4	2	4	4	1	1	Very bad	Primary school	Have difficulties
381	Tessekere	Women	51	6	6	6	6	7	Yes	1	2	1	3	4	1	5	4	1	1	Good	None	OK but have to be carefull
382	Tessekere	Women	54	3	5	5	5	5	Yes	1	3	3	3	2	2	3	3	2	3	Very bad	None	OK
383	Tessekere	Women	55	6	4	6	7	2	Yes	1	5	5	5	2	4	4	1	4	4	Very bad	None	OK
384	Tessekere	Men	39	6	6	6	6	6	Yes	3	3	3	3	3	3	3	3	3	3	Good	None	OK but have to be carefull
385	Tessekere	Women	70	1	5	5	5	5	Yes	3	2	3	4	3	3	3	3	2	2	Very bad	None	OK
386	Tessekere	Women	40	5	6	6	6	6	Yes	4	3	3	3	4	2	4	4	2	2	Bad	None	Well
387	Tessekere	Women	45	6	2	2	2	3	Yes	3	3	3	4	4	3	4	4	3	3	Very bad	None	OK
388	Tessekere	Women	71	6	6	6	6	6	Yes	3	3	3	4	4	3	4	4	2	3	Good	None	OK
389	Tessekere	Men	20	7	5	7	7	7	Yes	3	3	2	3	3	3	1	2	2	3	Very bad	None	OK
390	Tessekere	Men	20	7	5	5	5	7	No	3	3	3	3	3	3	2	1	3	3	Good	None	OK
391	Tessekere	Men	27	7	6	5	5	5	Yes	2	2	3	4	4	2	4	4	2	2	Good	None	Well
392	Tessekere	Men	25	5	5	5	5	6	Yes	3	3	3	3	3	2	3	2	2	2	Good	None	OK
393	Tessekere	Men	24	6	5	5	5	6	No	2	2	4	3	3	4	4	4	4	2	Very bad	None	OK but have to be carefull
394	Tessekere	Men	20	2	2	5	6	6	Yes	3	3	1	4	3	3	2	4	4	4	Good	1st secondary cycle	OK
395	Tessekere	Women	39	6	5	7	7	6	Yes	4	4	2	4	4	3	4	3	3	3	Bad	None	OK
396	Tessekere	Women	30	7	6	6	6	6	Yes	4	2	2	2	3	3	3	3	3	3	Very bad	None	Well
397	Tessekere	Women	38	2	2	6	6	6	Yes	4	4	3	2	4	2	4	4	3	2	Very bad	None	Well
398	Tessekere	Men	30	2	2	7	7	2	Yes	2	2	3	4	4	2	4	4	2	2	Good	None	Well
399	Tessekere	Men	34	2	5	2	2	6	Yes	3	2	3	4	5	2	4	4	2	2	Very bad	None	OK
400	Tessekere	Women	21	1	5	7	7	7	Yes	3	3	3	3	2	2	5	5	5	5	Very good	None	Well
401	Tessekere	Women	22	7	5	7	7	6	Yes	2	3	3	3	3	3	5	4	2	3	Very bad	None	Well
402	Tessekere	Women	27	2	6	7	7	6	Yes	2	2	2	3	4	4	5	4	2	2	Very bad	None	Well
403	Tessekere	Women	20	7	7	7	7	6	Yes	2	4	2	4	4	2	2	4	2	2	Good	Primary school	Well
404	Tessekere	Women	24	6	6	7	7	6	Yes	2	2	2	4	4	2	3	3	3	3	Very bad	None	Well
405	Tessekere	Men	48	7	3	2	2	2	Yes	3	2	3	4	3	3	5	4	4	4	Good	None	OK
406	Tessekere	Men	41	1	2	7	7	2	Yes	4	2	2	4	3	2	2	2	2	2	Very bad	None	OK
407	Tessekere	Men	48	3	1	2	2	2	Yes	4	4	4	4	2	4	3	3	2	4	Very bad	None	Have difficulties
408	Tessekere	Men	21	7	5	6	6	6	Yes	4	2	4	2	4	2	4	4	2	2	Bad	None	OK
409	Tessekere	Men	20	5	5	5	6	6	Yes	3	2	2	2	2	3	3	2	3	2	Good	None	OK
410	Tessekere	Men	30	6	6	6	6	6	Yes	3	3	3	4	3	3	3	3	3	3	Good	None	OK
411	Tessekere	Men	20	2	2	6	6	2	Yes	3	4	3	4	2	4	4	4	2	3	Excellent	2nd secondary cycle	Well
412	Tessekere	Men	52	1	1	2	2	2	Yes	1	1	1	4	4	4	4	4	2	2	Very bad	None	OK
413	Tessekere	Women	54	7	7	7	7	3	Yes	3	2	2	4	4	2	5	4	2	3	Very bad	None	Well
414	Tessekere	Women	62	2	7	7	7	5	Yes	3	3	3	3	3	3	3	3	3	3	Very bad	None	Well
415	Tessekere	Men	60	7	6	5	5	5	Yes	3	4	2	2	3	3	4	4	2	2	Good	None	Well
416	Tessekere	Women	45	5	5	3	2	2	No	5	5	4	2	2	4	3	2	4	5	Bad	None	OK but have to be carefull
417	Tessekere	Men	46	7	1	1	2	2	Yes	4	4	4	3	3	4	4	4	5	5	Very bad	None	OK
418	Tessekere	Women	30	5	5	5	5	5	No	2	3	4	3	3	2	2	2	4	3	Very bad	None	OK
419	Tessekere	Women	49	7	5	5	6	6	No	4	4	5	2	2	4	2	2	4	4	Bad	None	OK but have to be carefull
420	Tessekere	Men	28	2	5	5	5	5	No	3	4	3	3	3	4	4	3	4	4	Very bad	None	OK but have to be carefull
421	Tessekere	Men	20	5	5	5	5	5	Yes	3	3	3	3	4	3	4	3	3	3	Good	Primary school	OK
422	Tessekere	Men	23	5	5	5	5	2	Yes	2	3	2	3	2	2	5	3	4	2	Very bad	None	OK
423	Tessekere	Men	18	7	5	5	5	6	Yes	1	1	1	4	4	1	4	3	1	1	Good	None	OK
424	Tessekere	Men	21	2	2	4	4	4	Yes	3	3	3	4	3	3	3	4	4	4	Very bad	None	OK
425	Tessekere	Men	22	5	3	2	2	3	Yes	4	3	2	3	4	3	1	2	4	4	Very bad	None	OK
426	Tessekere	Men	20	3	5	5	5	5	Yes	3	5	3	3	3	1	1	2	3	4	Very bad	None	OK
427	Tessekere	Men	30	5	5	5	5	3	Yes	3	4	3	3	3	4	4	3	4	3	Excellent	None	OK but have to be carefull
428	Tessekere	Men	39	6	5	5	4	6	Yes	3	4	3	3	4	3	3	3	4	4	Good	None	OK but have to be carefull
429	Tessekere	Men	32	3	6	5	5	6	Yes	1	4	3	3	3	3	3	3	4	3	Very bad	None	OK
430	Tessekere	Women	20	7	5	5	5	5	Yes	5	5	5	4	2	1	4	3	4	4	Good	None	OK
431	Tessekere	Women	20	5	5	5	5	3	Yes	3	3	2	1	2	2	3	1	3	2	Good	None	OK
432	Tessekere	Women	24	5	5	5	6	5	Yes	3	3	1	2	2	3	2	2	4	2	Very bad	None	OK but have to be carefull
433	Tessekere	Women	27	5	5	5	5	3	Yes	4	4	5	5	3	5	5	3	4	5	Bad	Primary school	Have difficulties
434	Tessekere	Women	26	5	6	6	6	6	Yes	1	1	1	3	5	2	5	4	1	3	Very bad	None	OK
435	Tessekere	Women	24	1	5	6	5	6	Yes	1	2	1	1	1	4	5	1	1	1	Bad	None	Well
436	Tessekere	Women	29	2	1	6	6	6	Yes	5	4	5	1	1	2	5	3	4	5	Very bad	Primary school	OK
437	Tessekere	Men	55	4	5	5	5	5	No	3	4	4	2	2	2	1	3	4	5	Bad	None	Have difficulties
438	Tessekere	Women	42	6	5	5	5	6	Yes	1	1	1	1	2	2	4	3	1	1	Very bad	None	Have difficulties
439	Tessekere	Women	59	3	5	6	5	5	No	3	3	1	3	2	3	3	2	4	3	Good	None	OK
440	Tessekere	Women	48	5	6	6	6	6	Yes	3	3	3	2	3	3	2	3	3	3	Good	None	OK
441	Tessekere	Women	63	5	6	7	7	4	Yes	1	2	2	4	2	2	5	2	1	2	Very bad	None	OK
442	Tessekere	Women	63	5	5	5	6	6	Yes	3	3	4	3	2	4	4	3	4	4	Very bad	None	OK
443	Tessekere	Men	73	4	6	5	7	6	Yes	3	4	1	1	2	3	3	3	1	3	Bad	None	Well
444	Tessekere	Women	80	3	6	5	5	5	Yes	4	4	4	1	1	1	2	2	4	2	Bad	None	OK but have to be carefull
445	Tessekere	Women	80	7	3	5	5	5	Yes	1	3	1	2	2	1	5	4	1	1	Bad	None	OK
446	Tessekere	Men	20	5	5	5	5	6	Yes	1	2	1	3	1	2	3	3	3	2	Good	None	OK
447	Tessekere	Men	20	3	3	5	5	5	Yes	1	3	3	2	2	3	4	3	2	2	Good	None	OK
448	Tessekere	Men	24	2	5	5	5	5	Yes	1	2	1	3	3	2	2	3	2	2	Good	None	Well
449	Tessekere	Men	20	3	5	5	6	5	Yes	1	1	3	3	2	3	3	3	2	3	Good	Primary school	OK
450	Tessekere	Men	20	5	5	5	5	5	Yes	1	2	1	3	2	2	3	2	2	2	Good	Primary school	OK
451	Tessekere	Women	39	3	3	3	5	5	Yes	4	3	3	2	2	3	2	2	3	3	Very bad	None	OK
452	Tessekere	Women	39	3	5	5	5	6	Yes	3	3	1	3	2	2	2	3	3	3	Very bad	None	OK
453	Tessekere	Women	38	3	5	5	5	5	Yes	2	3	2	3	3	2	3	3	2	2	Very bad	None	OK
454	Tessekere	Men	42	3	3	5	5	6	Yes	1	2	1	1	4	2	3	1	1	2	Very bad	None	OK
455	Tessekere	Men	49	3	5	5	6	6	Yes	3	3	3	2	2	3	4	3	3	3	Very bad	None	OK
456	Tessekere	Men	59	3	3	3	5	6	Yes	3	3	3	2	2	3	2	3	2	3	Bad	None	OK but have to be carefull
457	Tessekere	Men	50	3	5	5	5	6	Yes	1	1	2	2	2	2	3	2	3	2	Very bad	None	OK
458	Tessekere	Women	47	3	5	5	5	5	No	1	3	1	2	3	2	3	3	2	2	Very bad	None	OK
459	Tessekere	Women	41	3	5	5	6	5	Yes	1	3	1	3	3	2	3	3	2	2	Very bad	None	OK but have to be carefull
460	Tessekere	Women	50	5	5	5	5	5	Yes	2	3	1	3	3	2	3	3	2	2	Very bad	None	OK
461	Tessekere	Women	75	5	5	3	3	5	Yes	1	1	1	2	2	4	3	2	2	3	Very bad	None	OK but have to be carefull
462	Tessekere	Women	53	2	2	2	2	2	Yes	1	1	1	2	1	2	3	2	3	3	Very bad	None	OK
463	Tessekere	Women	60	5	5	5	5	5	Yes	2	2	2	3	3	3	3	2	2	2	Very bad	None	OK
464	Tessekere	Women	73	5	5	3	5	5	No	1	1	1	2	2	3	2	2	1	1	Very bad	None	OK but have to be carefull
465	Tessekere	Women	20	3	5	5	5	5	Yes	1	2	1	3	3	2	3	3	2	2	Good	None	OK
466	Tessekere	Women	20	5	5	5	5	5	Yes	2	2	2	2	2	2	2	2	2	3	Very bad	None	Well
467	Tessekere	Women	20	5	3	5	5	5	Yes	3	3	3	2	2	3	3	2	3	2	Good	Primary school	Well
468	Tessekere	Women	20	3	5	5	5	6	Yes	1	1	1	3	4	1	4	3	2	2	Good	1st secondary cycle	OK
469	Tessekere	Women	22	5	5	5	5	5	No	1	1	1	2	2	3	2	2	3	3	Good	None	OK
470	Tessekere	Men	35	3	5	5	6	6	Yes	2	3	3	3	2	3	3	2	3	3	Very bad	Primary school	OK
471	Tessekere	Men	35	6	5	5	5	5	Yes	1	2	1	3	3	2	3	2	2	2	Good	None	OK
472	Tessekere	Men	30	5	5	5	5	5	Yes	2	3	2	3	1	2	3	3	2	3	Good	None	OK
473	Tessekere	Men	32	3	3	5	5	6	Yes	2	2	2	3	2	2	4	3	2	2	Good	None	OK
474	Tessekere	Men	35	3	5	5	5	6	Yes	3	3	3	3	3	2	2	2	2	2	Very bad	None	OK
475	Tessekere	Women	30	6	5	5	4	5	Yes	2	3	2	4	3	3	2	4	4	3	Good	None	OK but have to be carefull
476	Tessekere	Women	30	5	5	4	5	6	Yes	4	4	4	3	3	4	4	3	2	2	Very bad	None	OK
477	Tessekere	Men	20	5	5	5	5	5	Yes	3	4	4	4	3	4	3	4	4	3	Good	2nd secondary cycle	OK but have to be carefull
478	Tessekere	Men	22	5	5	6	6	5	Yes	2	2	3	4	3	4	3	4	3	2	Good	Primary school	OK but have to be carefull
479	Tessekere	Men	20	5	5	4	5	6	Yes	4	4	3	3	4	3	4	3	4	2	Good	Primary school	OK but have to be carefull
480	Tessekere	Men	21	3	4	3	4	6	Yes	3	4	2	4	4	3	2	3	2	3	Good	Primary school	OK but have to be carefull
481	Tessekere	Men	29	3	5	5	6	6	Yes	4	3	3	4	3	4	3	3	2	2	Very bad	None	OK but have to be carefull
482	Tessekere	Men	23	5	5	5	6	6	Yes	3	3	2	4	3	4	2	4	3	3	Good	1st secondary cycle	OK
483	Tessekere	Men	29	5	5	5	6	6	Yes	3	4	3	4	3	4	3	4	3	3	Very bad	None	OK but have to be carefull
484	Tessekere	Women	30	5	5	4	5	6	Yes	3	4	4	4	4	3	3	4	4	2	Very bad	Primary school	OK
485	Tessekere	Men	39	5	5	4	5	5	Yes	4	4	4	3	4	3	4	3	4	4	Very bad	None	OK but have to be carefull
486	Tessekere	Women	20	6	6	5	6	6	Yes	4	4	3	3	4	4	4	4	3	3	Very bad	None	OK but have to be carefull
487	Tessekere	Women	24	5	4	5	6	5	Yes	2	3	4	4	3	4	4	4	3	3	Very bad	None	OK but have to be carefull
488	Tessekere	Women	29	5	5	4	5	5	Yes	2	3	2	4	3	4	5	4	3	2	Good	None	OK but have to be carefull
489	Tessekere	Women	21	5	5	5	5	6	Yes	4	4	4	3	3	3	3	2	3	4	Good	1st secondary cycle	OK but have to be carefull
490	Tessekere	Women	29	5	5	5	5	6	Yes	1	1	3	4	3	3	3	4	1	2	Good	None	OK but have to be carefull
491	Tessekere	Women	26	3	5	5	4	6	Yes	3	4	2	3	2	3	4	3	2	3	Very bad	Primary school	Have difficulties
492	Tessekere	Women	21	6	6	5	5	6	Yes	3	4	3	3	3	4	3	4	3	3	Good	None	OK
493	Tessekere	Women	20	3	3	2	2	6	Yes	4	4	3	4	3	2	3	3	4	3	Very bad	None	Have difficulties
494	Tessekere	Women	23	5	4	5	4	6	Yes	2	3	2	3	2	3	4	4	2	4	Good	None	OK but have to be carefull
495	Tessekere	Men	40	5	5	6	5	6	Yes	4	4	3	4	4	3	4	4	3	2	Good	None	OK
496	Tessekere	Men	52	5	4	6	5	6	Yes	4	3	3	3	4	3	4	4	2	2	Very bad	None	OK but have to be carefull
497	Tessekere	Men	56	5	5	4	5	6	Yes	4	3	4	4	3	4	4	3	4	4	Very bad	None	OK but have to be carefull
498	Tessekere	Men	42	3	4	4	4	5	Yes	4	3	4	2	4	4	4	2	3	5	Very bad	None	OK but have to be carefull
499	Tessekere	Men	32	5	4	4	3	5	Yes	4	3	3	3	3	4	3	4	4	3	Very bad	Primary school	Have difficulties
500	Tessekere	Women	56	5	5	5	5	5	Yes	3	4	3	3	4	4	3	3	2	2	Very bad	None	OK
